# Supplementary material for: Group-Living Spider Cyrtophora citricola as a Potential Novel Biological Control Agent of the Tomato Pest Tuta absoluta
Source: Insects. 2022 Dec 30;14(1):34. doi: 10.3390/insects14010034 (PMC9864117; doi:10.3390/insects14010034)
Supplement: Supplementary file 1 [file insects-14-00034-s001.zip]

Archive with 1 entries (1 files):
- SM1 Raw Data.xlsx
