# Supplementary material for: Group-Living Spider Cyrtophora citricola as a Potential Novel Biological Control Agent of the Tomato Pest Tuta absoluta
Source: Insects. 2022 Dec 30;14(1):34. doi: 10.3390/insects14010034 (PMC9864117; doi:10.3390/insects14010034)
Supplement: Supplementary file 1 [file insects-14-00034-s001.zip › SM1 Raw Data.xlsx]

## Sheet: prey capture experiments
Trial number			Treatment	Number of insects captured	Unique trial ID
Repeat	Date	ColonyID	Trt	NumbEaten	TrtRepeat
1	2021-09-30	A	5FF	0	5FF.rep1
2	2021-10-07	A	5FF	0	5FF.rep2
3	2021-10-11	A	5FF	0	5FF.rep3
4	2021-10-15	A	5FF	0	5FF.rep4
5	2021-10-18	A	5FF	2	5FF.rep5
1	2021-09-27	A	CF	0	CF.rep1
2	2021-10-21	A	CF	0	CF.rep2
3	2021-10-25	A	CF	0	CF.rep3
1	2021-10-28	A	TA	0	TA.rep1
2	2021-11-01	A	TA	0	TA.rep2
3	2021-11-04	A	TA	0	TA.rep3
1	2021-11-08	A	FF(wTA)	0	FF(wTA).rep1
2	2021-11-11	A	FF(wTA)	1	FF(wTA).rep2
3	2021-11-15	A	FF(wTA)	0	FF(wTA).rep3
1	2021-11-08	A	TA(wFF)	0	TA(wFF).rep1
2	2021-11-11	A	TA(wFF)	0	TA(wFF).rep2
3	2021-11-15	A	TA(wFF)	0	TA(wFF).rep3
1	2021-09-30	B	5FF	0	5FF.rep1
2	2021-10-07	B	5FF	1	5FF.rep2
3	2021-10-11	B	5FF	0	5FF.rep3
4	2021-10-15	B	5FF	1	5FF.rep4
5	2021-10-18	B	5FF	1	5FF.rep5
1	2021-09-27	B	CF	0	CF.rep1
2	2021-10-21	B	CF	0	CF.rep2
3	2021-10-25	B	CF	0	CF.rep3
1	2021-10-28	B	TA	0	TA.rep1
2	2021-11-01	B	TA	0	TA.rep2
3	2021-11-04	B	TA	1	TA.rep3
1	2021-11-08	B	FF(wTA)	0	FF(wTA).rep1
2	2021-11-11	B	FF(wTA)	0	FF(wTA).rep2
3	2021-11-15	B	FF(wTA)	1	FF(wTA).rep3
1	2021-11-08	B	TA(wFF)	0	TA(wFF).rep1
2	2021-11-11	B	TA(wFF)	0	TA(wFF).rep2
3	2021-11-15	B	TA(wFF)	1	TA(wFF).rep3
1	2021-09-30	C	5FF	1	5FF.rep1
2	2021-10-07	C	5FF	0	5FF.rep2
3	2021-10-11	C	5FF	0	5FF.rep3
4	2021-10-15	C	5FF	1	5FF.rep4
5	2021-10-18	C	5FF	2	5FF.rep5
1	2021-09-27	C	CF	0	CF.rep1
2	2021-10-21	C	CF	0	CF.rep2
3	2021-10-25	C	CF	0	CF.rep3
1	2021-10-28	C	TA	0	TA.rep1
2	2021-11-01	C	TA	0	TA.rep2
3	2021-11-04	C	TA	0	TA.rep3
1	2021-11-08	C	FF(wTA)	0	FF(wTA).rep1
2	2021-11-11	C	FF(wTA)	1	FF(wTA).rep2
3	2021-11-15	C	FF(wTA)	0	FF(wTA).rep3
1	2021-11-08	C	TA(wFF)	1	TA(wFF).rep1
2	2021-11-11	C	TA(wFF)	1	TA(wFF).rep2
3	2021-11-15	C	TA(wFF)	0	TA(wFF).rep3
1	2021-09-30	D	5FF	0	5FF.rep1
2	2021-10-07	D	5FF	0	5FF.rep2
3	2021-10-11	D	5FF	1	5FF.rep3
4	2021-10-15	D	5FF	1	5FF.rep4
5	2021-10-18	D	5FF	0	5FF.rep5
1	2021-09-27	D	CF	0	CF.rep1
2	2021-10-21	D	CF	0	CF.rep2
3	2021-10-25	D	CF	0	CF.rep3
1	2021-10-28	D	TA	0	TA.rep1
2	2021-11-01	D	TA	0	TA.rep2
3	2021-11-04	D	TA	1	TA.rep3
1	2021-11-08	D	FF(wTA)	0	FF(wTA).rep1
2	2021-11-11	D	FF(wTA)	0	FF(wTA).rep2
3	2021-11-15	D	FF(wTA)	1	FF(wTA).rep3
1	2021-11-08	D	TA(wFF)	0	TA(wFF).rep1
2	2021-11-11	D	TA(wFF)	0	TA(wFF).rep2
3	2021-11-15	D	TA(wFF)	0	TA(wFF).rep3
1	2021-09-30	E	5FF	1	5FF.rep1
2	2021-10-07	E	5FF	1	5FF.rep2
3	2021-10-11	E	5FF	2	5FF.rep3
4	2021-10-15	E	5FF	2	5FF.rep4
5	2021-10-18	E	5FF	3	5FF.rep5
1	2021-09-27	E	CF	0	CF.rep1
2	2021-10-21	E	CF	0	CF.rep2
3	2021-10-25	E	CF	0	CF.rep3
1	2021-10-28	E	TA	1	TA.rep1
2	2021-11-01	E	TA	0	TA.rep2
3	2021-11-04	E	TA	1	TA.rep3
1	2021-11-08	E	FF(wTA)	0	FF(wTA).rep1
2	2021-11-11	E	FF(wTA)	0	FF(wTA).rep2
3	2021-11-15	E	FF(wTA)	1	FF(wTA).rep3
1	2021-11-08	E	TA(wFF)	0	TA(wFF).rep1
2	2021-11-11	E	TA(wFF)	1	TA(wFF).rep2
3	2021-11-15	E	TA(wFF)	1	TA(wFF).rep3
1	2021-09-30	F	5FF	3	5FF.rep1
2	2021-10-07	F	5FF	3	5FF.rep2
3	2021-10-11	F	5FF	2	5FF.rep3
4	2021-10-15	F	5FF	3	5FF.rep4
5	2021-10-18	F	5FF	2	5FF.rep5
1	2021-09-27	F	CF	0	CF.rep1
2	2021-10-21	F	CF	0	CF.rep2
3	2021-10-25	F	CF	0	CF.rep3
1	2021-10-28	F	TA	0	TA.rep1
2	2021-11-01	F	TA	1	TA.rep2
3	2021-11-04	F	TA	0	TA.rep3
1	2021-11-08	F	FF(wTA)	1	FF(wTA).rep1
2	2021-11-11	F	FF(wTA)	1	FF(wTA).rep2
3	2021-11-15	F	FF(wTA)	1	FF(wTA).rep3
1	2021-11-08	F	TA(wFF)	0	TA(wFF).rep1
2	2021-11-11	F	TA(wFF)	1	TA(wFF).rep2
3	2021-11-15	F	TA(wFF)	1	TA(wFF).rep3
1	2021-09-30	G	5FF	1	5FF.rep1
2	2021-10-07	G	5FF	0	5FF.rep2
3	2021-10-11	G	5FF	3	5FF.rep3
4	2021-10-15	G	5FF	2	5FF.rep4
5	2021-10-18	G	5FF	0	5FF.rep5
1	2021-09-27	G	CF	0	CF.rep1
2	2021-10-21	G	CF	0	CF.rep2
3	2021-10-25	G	CF	0	CF.rep3
1	2021-10-28	G	TA	1	TA.rep1
2	2021-11-01	G	TA	1	TA.rep2
3	2021-11-04	G	TA	0	TA.rep3
1	2021-11-08	G	FF(wTA)	1	FF(wTA).rep1
2	2021-11-11	G	FF(wTA)	1	FF(wTA).rep2
3	2021-11-15	G	FF(wTA)	1	FF(wTA).rep3
1	2021-11-08	G	TA(wFF)	0	TA(wFF).rep1
2	2021-11-11	G	TA(wFF)	1	TA(wFF).rep2
3	2021-11-15	G	TA(wFF)	1	TA(wFF).rep3
1	2021-09-30	H	5FF	4	5FF.rep1
2	2021-10-07	H	5FF	4	5FF.rep2
3	2021-10-11	H	5FF	3	5FF.rep3
4	2021-10-15	H	5FF	0	5FF.rep4
5	2021-10-18	H	5FF	2	5FF.rep5
1	2021-09-27	H	CF	0	CF.rep1
2	2021-10-21	H	CF	0	CF.rep2
3	2021-10-25	H	CF	1	CF.rep3
1	2021-10-28	H	TA	0	TA.rep1
2	2021-11-01	H	TA	1	TA.rep2
3	2021-11-04	H	TA	0	TA.rep3
1	2021-11-08	H	FF(wTA)	1	FF(wTA).rep1
2	2021-11-11	H	FF(wTA)	1	FF(wTA).rep2
3	2021-11-15	H	FF(wTA)	1	FF(wTA).rep3
1	2021-11-08	H	TA(wFF)	0	TA(wFF).rep1
2	2021-11-11	H	TA(wFF)	1	TA(wFF).rep2
3	2021-11-15	H	TA(wFF)	1	TA(wFF).rep3
1	2021-09-30	I	5FF	0	5FF.rep1
2	2021-10-07	I	5FF	2	5FF.rep2
3	2021-10-11	I	5FF	2	5FF.rep3
4	2021-10-15	I	5FF	1	5FF.rep4
5	2021-10-18	I	5FF	2	5FF.rep5
1	2021-09-27	I	CF	0	CF.rep1
2	2021-10-21	I	CF	1	CF.rep2
3	2021-10-25	I	CF	0	CF.rep3
1	2021-10-28	I	TA	0	TA.rep1
2	2021-11-01	I	TA	1	TA.rep2
3	2021-11-04	I	TA	0	TA.rep3
1	2021-11-08	I	FF(wTA)	0	FF(wTA).rep1
2	2021-11-11	I	FF(wTA)	1	FF(wTA).rep2
3	2021-11-15	I	FF(wTA)	0	FF(wTA).rep3
1	2021-11-08	I	TA(wFF)	1	TA(wFF).rep1
2	2021-11-11	I	TA(wFF)	1	TA(wFF).rep2
3	2021-11-15	I	TA(wFF)	0	TA(wFF).rep3
1	2021-09-30	J	5FF	2	5FF.rep1
2	2021-10-07	J	5FF	3	5FF.rep2
3	2021-10-11	J	5FF	3	5FF.rep3
4	2021-10-15	J	5FF	3	5FF.rep4
5	2021-10-18	J	5FF	1	5FF.rep5
1	2021-09-27	J	CF	0	CF.rep1
2	2021-10-21	J	CF	0	CF.rep2
3	2021-10-25	J	CF	0	CF.rep3
1	2021-10-28	J	TA	1	TA.rep1
2	2021-11-01	J	TA	1	TA.rep2
3	2021-11-04	J	TA	0	TA.rep3
1	2021-11-08	J	FF(wTA)	0	FF(wTA).rep1
2	2021-11-11	J	FF(wTA)	1	FF(wTA).rep2
3	2021-11-15	J	FF(wTA)	1	FF(wTA).rep3
1	2021-11-08	J	TA(wFF)	0	TA(wFF).rep1
2	2021-11-11	J	TA(wFF)	1	TA(wFF).rep2
3	2021-11-15	J	TA(wFF)	0	TA(wFF).rep3
1	2021-09-30	K	5FF	2	5FF.rep1
2	2021-10-07	K	5FF	0	5FF.rep2
3	2021-10-11	K	5FF	1	5FF.rep3
4	2021-10-15	K	5FF	2	5FF.rep4
5	2021-10-18	K	5FF	0	5FF.rep5
1	2021-09-27	K	CF	0	CF.rep1
2	2021-10-21	K	CF	0	CF.rep2
3	2021-10-25	K	CF	0	CF.rep3
1	2021-10-28	K	TA	0	TA.rep1
2	2021-11-01	K	TA	0	TA.rep2
3	2021-11-04	K	TA	1	TA.rep3
1	2021-11-08	K	FF(wTA)	0	FF(wTA).rep1
2	2021-11-11	K	FF(wTA)	0	FF(wTA).rep2
3	2021-11-15	K	FF(wTA)	0	FF(wTA).rep3
1	2021-11-08	K	TA(wFF)	0	TA(wFF).rep1
2	2021-11-11	K	TA(wFF)	0	TA(wFF).rep2
3	2021-11-15	K	TA(wFF)	0	TA(wFF).rep3
1	2021-09-30	L	5FF	5	5FF.rep1
2	2021-10-07	L	5FF	2	5FF.rep2
3	2021-10-11	L	5FF	4	5FF.rep3
4	2021-10-15	L	5FF	3	5FF.rep4
5	2021-10-18	L	5FF	4	5FF.rep5
1	2021-09-27	L	CF	0	CF.rep1
2	2021-10-21	L	CF	0	CF.rep2
3	2021-10-25	L	CF	0	CF.rep3
1	2021-10-28	L	TA	0	TA.rep1
2	2021-11-01	L	TA	1	TA.rep2
3	2021-11-04	L	TA	1	TA.rep3
1	2021-11-08	L	FF(wTA)	1	FF(wTA).rep1
2	2021-11-11	L	FF(wTA)	1	FF(wTA).rep2
3	2021-11-15	L	FF(wTA)	1	FF(wTA).rep3
1	2021-11-08	L	TA(wFF)	1	TA(wFF).rep1
2	2021-11-11	L	TA(wFF)	1	TA(wFF).rep2
3	2021-11-15	L	TA(wFF)	1	TA(wFF).rep3
1	2021-09-30	M	5FF	2	5FF.rep1
2	2021-10-07	M	5FF	1	5FF.rep2
3	2021-10-11	M	5FF	4	5FF.rep3
4	2021-10-15	M	5FF	4	5FF.rep4
5	2021-10-18	M	5FF	1	5FF.rep5
1	2021-09-27	M	CF	0	CF.rep1
2	2021-10-21	M	CF	0	CF.rep2
3	2021-10-25	M	CF	0	CF.rep3
1	2021-10-28	M	TA	1	TA.rep1
2	2021-11-01	M	TA	1	TA.rep2
3	2021-11-04	M	TA	1	TA.rep3
1	2021-11-08	M	FF(wTA)	0	FF(wTA).rep1
2	2021-11-11	M	FF(wTA)	0	FF(wTA).rep2
3	2021-11-15	M	FF(wTA)	1	FF(wTA).rep3
1	2021-11-08	M	TA(wFF)	1	TA(wFF).rep1
2	2021-11-11	M	TA(wFF)	1	TA(wFF).rep2
3	2021-11-15	M	TA(wFF)	1	TA(wFF).rep3
1	2021-09-30	N	5FF	3	5FF.rep1
2	2021-10-07	N	5FF	3	5FF.rep2
3	2021-10-11	N	5FF	3	5FF.rep3
4	2021-10-15	N	5FF	3	5FF.rep4
5	2021-10-18	N	5FF	3	5FF.rep5
1	2021-09-27	N	CF	0	CF.rep1
2	2021-10-21	N	CF	0	CF.rep2
3	2021-10-25	N	CF	0	CF.rep3
1	2021-10-28	N	TA	0	TA.rep1
2	2021-11-01	N	TA	0	TA.rep2
3	2021-11-04	N	TA	0	TA.rep3
1	2021-11-08	N	FF(wTA)	1	FF(wTA).rep1
2	2021-11-11	N	FF(wTA)	1	FF(wTA).rep2
3	2021-11-15	N	FF(wTA)	0	FF(wTA).rep3
1	2021-11-08	N	TA(wFF)	0	TA(wFF).rep1
2	2021-11-11	N	TA(wFF)	1	TA(wFF).rep2
3	2021-11-15	N	TA(wFF)	1	TA(wFF).rep3
1	2021-09-30	O	5FF	3	5FF.rep1
2	2021-10-07	O	5FF	1	5FF.rep2
3	2021-10-11	O	5FF	5	5FF.rep3
4	2021-10-15	O	5FF	5	5FF.rep4
5	2021-10-18	O	5FF	5	5FF.rep5
1	2021-09-27	O	CF	0	CF.rep1
2	2021-10-21	O	CF	1	CF.rep2
3	2021-10-25	O	CF	0	CF.rep3
1	2021-10-28	O	TA	1	TA.rep1
2	2021-11-01	O	TA	0	TA.rep2
3	2021-11-04	O	TA	0	TA.rep3
1	2021-11-08	O	FF(wTA)	1	FF(wTA).rep1
2	2021-11-11	O	FF(wTA)	1	FF(wTA).rep2
3	2021-11-15	O	FF(wTA)	1	FF(wTA).rep3
1	2021-11-08	O	TA(wFF)	1	TA(wFF).rep1
2	2021-11-11	O	TA(wFF)	1	TA(wFF).rep2
3	2021-11-15	O	TA(wFF)	1	TA(wFF).rep3
1	2021-09-30	P	5FF	3	5FF.rep1
2	2021-10-07	P	5FF	5	5FF.rep2
3	2021-10-11	P	5FF	5	5FF.rep3
4	2021-10-15	P	5FF	4	5FF.rep4
5	2021-10-18	P	5FF	5	5FF.rep5
1	2021-09-27	P	CF	0	CF.rep1
2	2021-10-21	P	CF	1	CF.rep2
3	2021-10-25	P	CF	0	CF.rep3
1	2021-10-28	P	TA	0	TA.rep1
2	2021-11-01	P	TA	1	TA.rep2
3	2021-11-04	P	TA	0	TA.rep3
1	2021-11-08	P	FF(wTA)	1	FF(wTA).rep1
2	2021-11-11	P	FF(wTA)	1	FF(wTA).rep2
3	2021-11-15	P	FF(wTA)	1	FF(wTA).rep3
1	2021-11-08	P	TA(wFF)	1	TA(wFF).rep1
2	2021-11-11	P	TA(wFF)	1	TA(wFF).rep2
3	2021-11-15	P	TA(wFF)	0	TA(wFF).rep3
1	2021-09-30	Q	5FF	3	5FF.rep1
2	2021-10-07	Q	5FF	5	5FF.rep2
3	2021-10-11	Q	5FF	3	5FF.rep3
4	2021-10-15	Q	5FF	4	5FF.rep4
5	2021-10-18	Q	5FF	4	5FF.rep5
1	2021-09-27	Q	CF	0	CF.rep1
2	2021-10-21	Q	CF	0	CF.rep2
3	2021-10-25	Q	CF	0	CF.rep3
1	2021-10-28	Q	TA	0	TA.rep1
2	2021-11-01	Q	TA	1	TA.rep2
3	2021-11-04	Q	TA	1	TA.rep3
1	2021-11-08	Q	FF(wTA)	1	FF(wTA).rep1
2	2021-11-11	Q	FF(wTA)	1	FF(wTA).rep2
3	2021-11-15	Q	FF(wTA)	1	FF(wTA).rep3
1	2021-11-08	Q	TA(wFF)	0	TA(wFF).rep1
2	2021-11-11	Q	TA(wFF)	1	TA(wFF).rep2
3	2021-11-15	Q	TA(wFF)	1	TA(wFF).rep3
1	2021-09-30	R	5FF	4	5FF.rep1
2	2021-10-07	R	5FF	5	5FF.rep2
3	2021-10-11	R	5FF	3	5FF.rep3
4	2021-10-15	R	5FF	5	5FF.rep4
5	2021-10-18	R	5FF	4	5FF.rep5
1	2021-09-27	R	CF	0	CF.rep1
2	2021-10-21	R	CF	0	CF.rep2
3	2021-10-25	R	CF	0	CF.rep3
1	2021-10-28	R	TA	1	TA.rep1
2	2021-11-01	R	TA	1	TA.rep2
3	2021-11-04	R	TA	1	TA.rep3
1	2021-11-08	R	FF(wTA)	1	FF(wTA).rep1
2	2021-11-11	R	FF(wTA)	1	FF(wTA).rep2
3	2021-11-15	R	FF(wTA)	1	FF(wTA).rep3
1	2021-11-08	R	TA(wFF)	1	TA(wFF).rep1
2	2021-11-11	R	TA(wFF)	1	TA(wFF).rep2
3	2021-11-15	R	TA(wFF)	1	TA(wFF).rep3
1	2021-09-30	S	5FF	4	5FF.rep1
2	2021-10-07	S	5FF	5	5FF.rep2
3	2021-10-11	S	5FF	5	5FF.rep3
4	2021-10-15	S	5FF	5	5FF.rep4
5	2021-10-18	S	5FF	5	5FF.rep5
1	2021-09-27	S	CF	1	CF.rep1
2	2021-10-21	S	CF	1	CF.rep2
3	2021-10-25	S	CF	1	CF.rep3
1	2021-10-28	S	TA	1	TA.rep1
2	2021-11-01	S	TA	1	TA.rep2
3	2021-11-04	S	TA	1	TA.rep3
1	2021-11-08	S	FF(wTA)	1	FF(wTA).rep1
2	2021-11-11	S	FF(wTA)	1	FF(wTA).rep2
3	2021-11-15	S	FF(wTA)	1	FF(wTA).rep3
1	2021-11-08	S	TA(wFF)	1	TA(wFF).rep1
2	2021-11-11	S	TA(wFF)	1	TA(wFF).rep2
3	2021-11-15	S	TA(wFF)	1	TA(wFF).rep3
1	2021-09-30	T	5FF	5	5FF.rep1
2	2021-10-07	T	5FF	5	5FF.rep2
3	2021-10-11	T	5FF	5	5FF.rep3
4	2021-10-15	T	5FF	5	5FF.rep4
5	2021-10-18	T	5FF	5	5FF.rep5
1	2021-09-27	T	CF	0	CF.rep1
2	2021-10-21	T	CF	1	CF.rep2
3	2021-10-25	T	CF	0	CF.rep3
1	2021-10-28	T	TA	1	TA.rep1
2	2021-11-01	T	TA	1	TA.rep2
3	2021-11-04	T	TA	1	TA.rep3
1	2021-11-08	T	FF(wTA)	1	FF(wTA).rep1
2	2021-11-11	T	FF(wTA)	1	FF(wTA).rep2
3	2021-11-15	T	FF(wTA)	1	FF(wTA).rep3
1	2021-11-08	T	TA(wFF)	1	TA(wFF).rep1
2	2021-11-11	T	TA(wFF)	1	TA(wFF).rep2
3	2021-11-15	T	TA(wFF)	1	TA(wFF).rep3

## Sheet: lab spider sizes
Pre-experiment date	Pre-experiment spider body mass			Post-experiment date	Post-experiment spider body mass	Post-experiment	Post-experiment
Date	Weight.mg	Colony	Spider No.	Date	Weight.2	BodyLength.mm	WebSize.cm
21.09.21	0.4	A	1	2021-11-26	0.6	1.9	5
21.09.21	0.1	A	2	2021-11-26	1.3	2.11	8
21.09.21	0.6	A	3	2021-11-26	0.6	1.76	7
21.09.21	0.1	A	4	2021-11-26	NA	NA	NA
21.09.21	0.1	A	5	2021-11-26	NA	NA	NA
21.09.21	0.9	B	1	2021-11-26	0.5	2.13	8
21.09.21	0.7	B	2	2021-11-26	3.2	3.11	3
21.09.21	0.8	B	3	2021-11-26	NA	NA	5
21.09.21	0.8	B	4	2021-11-26	NA	NA	NA
21.09.21	0.9	B	5	2021-11-26	NA	NA	NA
21.09.21	1	C	1	2021-11-26	1.5	3.33	7
21.09.21	1.1	C	2	2021-11-26	3.8	3.56	5
21.09.21	1.1	C	3	2021-11-26	1.2	2.22	5
21.09.21	1.1	C	4	2021-11-26	NA	NA	NA
21.09.21	1.1	C	5	2021-11-26	NA	NA	NA
21.09.21	1.2	D	1	2021-11-26	1	1.61	6
21.09.21	1.2	D	2	2021-11-26	1	1.76	7
21.09.21	1.3	D	3	2021-11-26	1.2	2.73	6
21.09.21	1.2	D	4	2021-11-26	1.4	2.33	5
21.09.21	1.1	D	5	2021-11-26	1.5	2.39	3
21.09.21	1.4	E	1	2021-11-26	2.5	2.65	7
21.09.21	1.4	E	2	2021-11-26	2.8	2.94	7
21.09.21	1.4	E	3	2021-11-26	2.3	2.48	6
21.09.21	1.4	E	4	2021-11-26	2.6	2.65	10
21.09.21	1.4	E	5	2021-11-26	1.3	2.8	7
21.09.21	1.5	F	1	2021-11-26	4.3	3.33	10
21.09.21	1.6	F	2	2021-11-26	2.1	2.45	9
21.09.21	1.5	F	3	2021-11-26	4.2	3.3	7
21.09.21	1.5	F	4	2021-11-26	4.6	3.65	6
21.09.21	1.6	F	5	2021-11-26	NA	NA	NA
21.09.21	1.7	G	1	2021-11-26	3.6	2.97	8
21.09.21	1.9	G	2	2021-11-26	5	3.4	7
21.09.21	1.6	G	3	2021-11-26	1.1	2.12	4
21.09.21	1.7	G	4	2021-11-26	1.7	2.58	NA
21.09.21	1.6	G	5	2021-11-26	NA	NA	NA
21.09.21	2	H	1	2021-11-26	4.2	3.31	11
21.09.21	2.1	H	2	2021-11-26	1.3	2.38	7
21.09.21	2.1	H	3	2021-11-26	2	2.46	8
21.09.21	2	H	4	2021-11-26	5.5	3.58	7
21.09.21	2	H	5	2021-11-26	14.6	4.9	9
21.09.21	2.1	I	1	2021-11-26	5.8	4.07	8
21.09.21	2.3	I	2	2021-11-26	4.8	3.47	7
21.09.21	2.3	I	3	2021-11-26	1	2.33	5
21.09.21	2.1	I	4	2021-11-26	2	2.95	7
21.09.21	2.2	I	5	2021-11-26	NA	NA	6
21.09.21	2.5	J	1	2021-11-26	1.3	2.24	7
21.09.21	2.3	J	2	2021-11-26	1.9	2.71	9
21.09.21	2.3	J	3	2021-11-26	7.8	4.08	8
21.09.21	2.4	J	4	2021-11-26	3.9	3.34	8
21.09.21	2.3	J	5	2021-11-26	NA	NA	5
21.09.21	2.5	K	1	2021-11-26	3.7	3.26	6
21.09.21	2.7	K	2	2021-11-26	2.5	3.21	7
21.09.21	2.7	K	3	2021-11-26	4.6	3.46	6
21.09.21	2.6	K	4	2021-11-26	2.1	2.78	6
21.09.21	2.5	K	5	2021-11-26	NA	NA	8
21.09.21	2.8	L	1	2021-11-26	8.8	4.18	13
21.09.21	2.8	L	2	2021-11-26	8.4	3.91	13
21.09.21	2.8	L	3	2021-11-26	5.4	3.61	12
21.09.21	2.9	L	4	2021-11-26	2.5	2.7	11
21.09.21	2.8	L	5	2021-11-26	NA	NA	NA
21.09.21	3.2	M	1	2021-11-26	4	2.96	16
21.09.21	3.3	M	2	2021-11-26	6.3	3.47	7
21.09.21	3.2	M	3	2021-11-26	2.6	2.55	10
21.09.21	3.2	M	4	2021-11-26	8	3.97	8
21.09.21	3.1	M	5	2021-11-26	NA	NA	9
21.09.21	3.6	N	1	2021-11-26	8.2	4.39	9
21.09.21	3.7	N	2	2021-11-26	3.8	3.67	9
21.09.21	3.4	N	3	2021-11-26	6.4	4.12	11
21.09.21	3.3	N	4	2021-11-26	5.5	3.56	10
21.09.21	3.8	N	5	2021-11-26	NA	NA	NA
21.09.21	5.2	O	1	2021-11-26	8.5	4.28	17
21.09.21	5.2	O	2	2021-11-26	6.3	3.47	19
21.09.21	4.2	O	3	2021-11-26	5.7	3.9	14
21.09.21	3.9	O	4	2021-11-26	7.2	4.17	10
21.09.21	4.2	O	5	2021-11-26	4.3	3.2	16
21.09.21	5.5	P	1	2021-11-26	4.7	3.44	20
21.09.21	6.5	P	2	2021-11-26	19.4	5.89	13
21.09.21	5.6	P	3	2021-11-26	5.5	3.73	11
21.09.21	6.2	P	4	2021-11-26	5.1	3.46	10
21.09.21	6	P	5	2021-11-26	8.5	4.11	5
21.09.21	6.6	Q	1	2021-11-26	8.8	4.15	17
21.09.21	7.1	Q	2	2021-11-26	6.5	4.05	13
21.09.21	7	Q	3	2021-11-26	9	4.03	14
21.09.21	6.9	Q	4	2021-11-26	5.7	3.99	11
21.09.21	6.9	Q	5	2021-11-26	3.3	3	7
21.09.21	12.3	R	1	2021-11-26	10.2	5.69	26
21.09.21	7.3	R	2	2021-11-26	11.4	5.27	12
21.09.21	9	R	3	2021-11-26	16.1	5.51	13
21.09.21	10	R	4	2021-11-26	7.7	4.16	10
21.09.21	7.7	R	5	2021-11-26	6.9	4.13	11
21.09.21	17.2	S	1	2021-11-26	35.1	6.7	19
21.09.21	18.4	S	2	2021-11-26	10.6	4.36	26
21.09.21	13	S	3	2021-11-26	24	6.01	10
21.09.21	20.6	S	4	2021-11-26	20.9	5.31	15
21.09.21	20.7	S	5	2021-11-26	15.4	5.41	17
21.09.21	24.8	T	1	2021-11-26	33.6	6.52	20
21.09.21	34.1	T	2	2021-11-26	28.1	7.17	28
21.09.21	31.1	T	3	2021-11-26	27.3	6.71	22
21.09.21	30.1	T	4	2021-11-26	51	8.39	13
21.09.21	52.6	T	5	2021-11-26	NA	NA	NA

## Sheet: field web sizes
Spider colony ID	Site ID			Number of days after 28.02.19	In cm
ColID	Site	Trip	Date.X	Date	WebSize
EO.A.1.21	EO.A	1	2019-03-29	29	12
EO.A.1.21	EO.A	1	2019-03-29	29	19
EO.A.1.21	EO.A	1	2019-03-29	29	6
EO.A.1.22	EO.A	1	2019-03-29	29	13
EO.A.1.23	EO.A	1	2019-03-29	29	13
EO.A.1.24	EO.A	1	2019-03-29	29	18
EO.A.1.24	EO.A	1	2019-03-29	29	13
EO.A.1.25	EO.A	1	2019-03-29	29	21
EO.A.1.25	EO.A	1	2019-03-29	29	25
EO.A.1.25	EO.A	1	2019-03-29	29	20
EO.A.1.25	EO.A	1	2019-03-29	29	4
EO.A.1.26	EO.A	1	2019-03-29	29	10
EO.A.1.26	EO.A	1	2019-03-29	29	5
EO.A.1.26	EO.A	1	2019-03-29	29	20
EO.A.1.26	EO.A	1	2019-03-29	29	22
EO.A.1.26	EO.A	1	2019-03-29	29	15
EO.A.1.26	EO.A	1	2019-03-29	29	19
EO.A.1.26	EO.A	1	2019-03-29	29	17
EO.A.1.26	EO.A	1	2019-03-29	29	16
EO.A.1.27	EO.A	1	2019-03-29	29	15
EO.A.1.28	EO.A	1	2019-03-29	29	5
EO.A.1.31	EO.A	1	2019-03-29	29	18
EO.A.1.32	EO.A	1	2019-03-29	29	17
EO.A.1.33	EO.A	1	2019-03-29	29	20
EO.A.1.33	EO.A	1	2019-03-29	29	13
EO.A.1.33	EO.A	1	2019-03-29	29	4
EO.A.1.34	EO.A	1	2019-03-29	29	6
EO.A.1.35	EO.A	1	2019-03-29	29	7
EO.A.1.36	EO.A	1	2019-03-29	29	17
EO.A.1.36	EO.A	1	2019-03-29	29	4
EO.A.1.36	EO.A	1	2019-03-29	29	4
EO.A.1.37	EO.A	1	2019-03-29	29	14
EO.A.1.37	EO.A	1	2019-03-29	29	9
EO.A.1.37	EO.A	1	2019-03-29	29	7
EO.A.1.37	EO.A	1	2019-03-29	29	5
EO.A.1.38	EO.A	1	2019-03-29	29	11
EO.A.1.39	EO.A	1	2019-03-29	29	24
EO.A.1.1	EO.A	1	2019-03-29	29	10
EO.A.1.1	EO.A	1	2019-03-29	29	23
EO.A.1.1	EO.A	1	2019-03-29	29	10
EO.A.1.1	EO.A	1	2019-03-29	29	19
EO.A.1.1	EO.A	1	2019-03-29	29	11
EO.A.1.1	EO.A	1	2019-03-29	29	10
EO.A.1.2	EO.A	1	2019-03-29	29	10
EO.A.1.2	EO.A	1	2019-03-29	29	24
EO.A.1.3	EO.A	1	2019-03-29	29	9
EO.A.1.4	EO.A	1	2019-03-29	29	14
EO.A.1.5	EO.A	1	2019-03-29	29	7
EO.A.1.6	EO.A	1	2019-03-29	29	5
EO.A.1.7	EO.A	1	2019-03-29	29	7
EO.A.1.8	EO.A	1	2019-03-29	29	9
EO.A.1.8	EO.A	1	2019-03-29	29	15
EO.A.1.9	EO.A	1	2019-03-29	29	16
EO.A.1.10	EO.A	1	2019-03-29	29	5
EO.A.1.11	EO.A	1	2019-03-29	29	21
EO.A.1.12	EO.A	1	2019-03-29	29	5
EO.A.1.13	EO.A	1	2019-03-29	29	5
EO.A.1.14	EO.A	1	2019-03-29	29	13
EO.A.1.15	EO.A	1	2019-03-29	29	6
EO.A.1.15	EO.A	1	2019-03-29	29	19
EO.A.1.15	EO.A	1	2019-03-29	29	9
EO.A.1.16	EO.A	1	2019-03-29	29	10
EO.A.1.17	EO.A	1	2019-03-29	29	9
EO.A.1.18	EO.A	1	2019-03-29	29	12
EO.A.1.18	EO.A	1	2019-03-29	29	13
EO.A.1.18	EO.A	1	2019-03-29	29	24
EO.A.1.18	EO.A	1	2019-03-29	29	15
EO.A.1.19	EO.A	1	2019-03-29	29	21
EO.A.1.19	EO.A	1	2019-03-29	29	10
EO.A.1.20	EO.A	1	2019-03-29	29	15
EO.A.1.20	EO.A	1	2019-03-29	29	20
EO.A.1.20	EO.A	1	2019-03-29	29	12
EO.A.1.20	EO.A	1	2019-03-29	29	12
PA.1B.1.1	PA.1B	1	2019-03-29	29	20
PA.1B.1.1	PA.1B	1	2019-03-29	29	15
PA.1B.1.2	PA.1B	1	2019-03-29	29	12
PA.1B.1.2	PA.1B	1	2019-03-29	29	15
PA.1B.1.2	PA.1B	1	2019-03-29	29	14
PA.1B.1.3	PA.1B	1	2019-03-29	29	25
PA.1B.1.3	PA.1B	1	2019-03-29	29	15
PA.1B.1.4	PA.1B	1	2019-03-29	29	5
PA.1B.1.5	PA.1B	1	2019-03-29	29	19
PA.1B.1.5	PA.1B	1	2019-03-29	29	4
PA.1B.1.6	PA.1B	1	2019-03-29	29	18
PA.1B.1.7	PA.1B	1	2019-03-29	29	16
PA.1B.1.7	PA.1B	1	2019-03-29	29	20
PA.1B.1.7	PA.1B	1	2019-03-29	29	11
PA.1B.1.7	PA.1B	1	2019-03-29	29	18
PA.1B.1.7	PA.1B	1	2019-03-29	29	16
PA.1B.1.9	PA.1B	1	2019-03-29	29	18
PA.1B.1.10	PA.1B	1	2019-03-29	29	19
PA.1B.1.11	PA.1B	1	2019-03-29	29	13
PA.1B.1.12	PA.1B	1	2019-03-29	29	9
PA.1B.1.13	PA.1B	1	2019-03-29	29	7
PA.1B.1.14	PA.1B	1	2019-03-29	29	11
PA.1B.1.15	PA.1B	1	2019-03-29	29	10
PA.1B.1.16	PA.1B	1	2019-03-29	29	12
PA.1B.1.16	PA.1B	1	2019-03-29	29	4
PA.1B.1.17	PA.1B	1	2019-03-29	29	4
PA.1B.1.18	PA.1B	1	2019-03-29	29	23
PA.1B.1.18	PA.1B	1	2019-03-29	29	4
PA.1B.1.19	PA.1B	1	2019-03-29	29	30
PA.1B.1.19	PA.1B	1	2019-03-29	29	24
PA.1B.1.21	PA.1B	1	2019-03-29	29	30
PA.1B.1.22	PA.1B	1	2019-03-29	29	5
PA.1B.1.23	PA.1B	1	2019-03-29	29	19
PA.1B.1.24	PA.1B	1	2019-03-29	29	8
PA.1B.1.24	PA.1B	1	2019-03-29	29	10
PA.1B.1.25	PA.1B	1	2019-03-29	29	5
PA.1B.1.26	PA.1B	1	2019-03-29	29	5
PA.1B.1.27	PA.1B	1	2019-03-29	29	14
PA.1B.1.27	PA.1B	1	2019-03-29	29	9
PA.1B.1.28	PA.1B	1	2019-03-29	29	10
PA.1B.1.28	PA.1B	1	2019-03-29	29	40
PA.1B.1.28	PA.1B	1	2019-03-29	29	15
PA.1B.1.28	PA.1B	1	2019-03-29	29	16
PA.1B.1.28	PA.1B	1	2019-03-29	29	19
PA.1B.1.28	PA.1B	1	2019-03-29	29	22
PA.1B.1.29	PA.1B	1	2019-03-29	29	27
PA.1B.1.31	PA.1B	1	2019-03-29	29	24
PA.1B.1.31	PA.1B	1	2019-03-29	29	17
WP.1.1	WP	1	2019-03-29	29	20
WP.1.1	WP	1	2019-03-29	29	24
WP.1.1	WP	1	2019-03-29	29	20
WP.1.1	WP	1	2019-03-29	29	30
WP.1.1	WP	1	2019-03-29	29	15
WP.1.2	WP	1	2019-03-29	29	30
WP.1.2	WP	1	2019-03-29	29	15
WP.1.2	WP	1	2019-03-29	29	17
WP.1.2	WP	1	2019-03-29	29	16
WP.1.3	WP	1	2019-03-29	29	10
WP.1.3	WP	1	2019-03-29	29	22
WP.1.3	WP	1	2019-03-29	29	9
WP.1.5	WP	1	2019-03-29	29	29
WP.1.8	WP	1	2019-03-29	29	18
WP.1.8	WP	1	2019-03-29	29	14
WP.1.9	WP	1	2019-03-29	29	34
WP.1.9	WP	1	2019-03-29	29	33
WP.1.9	WP	1	2019-03-29	29	10
WP.1.10	WP	1	2019-03-29	29	15
WP.1.10	WP	1	2019-03-29	29	14
WP.1.11	WP	1	2019-03-29	29	11
WP.1.12	WP	1	2019-03-29	29	20
WP.1.13	WP	1	2019-03-29	29	23
WP.1.13	WP	1	2019-03-29	29	14
WP.1.14	WP	1	2019-03-29	29	32
WP.1.16	WP	1	2019-03-29	29	32
WP.1.16	WP	1	2019-03-29	29	18
WP.1.16	WP	1	2019-03-29	29	14
WP.1.16	WP	1	2019-03-29	29	19
WP.1.16	WP	1	2019-03-29	29	35
WP.1.16	WP	1	2019-03-29	29	16
WP.1.16	WP	1	2019-03-29	29	14
WP.1.17	WP	1	2019-03-29	29	25
WP.1.20	WP	1	2019-03-29	29	18
WP.1.20	WP	1	2019-03-29	29	13
WP.1.20	WP	1	2019-03-29	29	26
WP.1.20	WP	1	2019-03-29	29	19
WP.1.21	WP	1	2019-03-29	29	11
WP.1.22	WP	1	2019-03-29	29	4
WP.1.23	WP	1	2019-03-29	29	6
WP.1.24	WP	1	2019-03-29	29	6
WP.1.24	WP	1	2019-03-29	29	10
WP.1.24	WP	1	2019-03-29	29	4
WP.1.25	WP	1	2019-03-29	29	27
WP.1.26	WP	1	2019-03-29	29	13
WP.1.27	WP	1	2019-03-29	29	19
WP.1.29	WP	1	2019-03-29	29	12
WP.1.30	WP	1	2019-03-29	29	16
WP.1.31	WP	1	2019-03-29	29	29
WP.1.32	WP	1	2019-03-29	29	23
WP.1.32	WP	1	2019-03-29	29	30
WP.1.33	WP	1	2019-03-29	29	20
WP.1.33	WP	1	2019-03-29	29	20
SN.A.1.1	SN.A	1	2019-03-29	29	25
SN.A.1.2	SN.A	1	2019-03-29	29	35
SN.A.1.3	SN.A	1	2019-03-29	29	30
SN.A.1.3	SN.A	1	2019-03-29	29	18
SN.A.1.4	SN.A	1	2019-03-29	29	10
SN.A.1.5	SN.A	1	2019-03-29	29	28
SN.A.1.5	SN.A	1	2019-03-29	29	10
SN.A.1.8	SN.A	1	2019-03-29	29	16
SN.A.1.10	SN.A	1	2019-03-29	29	7
SN.A.1.11	SN.A	1	2019-03-29	29	8
SN.A.1.12	SN.A	1	2019-03-29	29	32
SN.A.1.13	SN.A	1	2019-03-29	29	25
SN.A.1.14	SN.A	1	2019-03-29	29	14
SN.A.1.16	SN.A	1	2019-03-29	29	17
SN.A.1.17	SN.A	1	2019-03-29	29	12
SN.A.1.18	SN.A	1	2019-03-29	29	22
SN.A.1.18	SN.A	1	2019-03-29	29	14
SN.A.1.20	SN.A	1	2019-03-29	29	28
SN.A.1.20	SN.A	1	2019-03-29	29	18
SN.A.1.21	SN.A	1	2019-03-29	29	35
SN.A.1.21	SN.A	1	2019-03-29	29	21
SN.A.1.22	SN.A	1	2019-03-29	29	23
SN.A.1.23	SN.A	1	2019-03-29	29	24
SN.A.1.24	SN.A	1	2019-03-29	29	20
SN.A.1.24	SN.A	1	2019-03-29	29	15
SN.A.1.25	SN.A	1	2019-03-29	29	12
SN.A.1.26	SN.A	1	2019-03-29	29	17
SN.A.1.26	SN.A	1	2019-03-29	29	30
SN.A.1.26	SN.A	1	2019-03-29	29	26
SN.B.1.1	SN.B	1	2019-03-29	29	25
SN.B.1.2	SN.B	1	2019-03-29	29	30
SN.B.1.3	SN.B	1	2019-03-29	29	32
SN.B.1.3	SN.B	1	2019-03-29	29	25
SN.B.1.3	SN.B	1	2019-03-29	29	24
SN.B.1.3	SN.B	1	2019-03-29	29	36
SN.B.1.3	SN.B	1	2019-03-29	29	22
SN.B.1.3	SN.B	1	2019-03-29	29	19
SN.B.1.3	SN.B	1	2019-03-29	29	20
SN.B.1.4	SN.B	1	2019-03-29	29	8
SN.B.1.5	SN.B	1	2019-03-29	29	36
SN.B.1.5	SN.B	1	2019-03-29	29	9
SN.B.1.5	SN.B	1	2019-03-29	29	17
SN.B.1.6	SN.B	1	2019-03-29	29	23
SN.B.1.7	SN.B	1	2019-03-29	29	15
SN.B.1.7	SN.B	1	2019-03-29	29	17
SN.B.1.8	SN.B	1	2019-03-29	29	23
CM.1.1	CM	1	2019-03-30	30	12
CM.1.2	CM	1	2019-03-30	30	30
CM.1.3	CM	1	2019-03-30	30	25
CM.1.6	CM	1	2019-03-30	30	22
CM.1.6	CM	1	2019-03-30	30	24
CM.1.6	CM	1	2019-03-30	30	35
CM.1.7	CM	1	2019-03-30	30	12
CM.1.7	CM	1	2019-03-30	30	26
CM.1.8	CM	1	2019-03-30	30	48
CM.1.8	CM	1	2019-03-30	30	25
CM.1.9	CM	1	2019-03-30	30	16
CM.1.12	CM	1	2019-03-30	30	36
CM.1.12	CM	1	2019-03-30	30	22
CM.1.14	CM	1	2019-03-30	30	32
CM.1.14	CM	1	2019-03-30	30	29
CM.1.14	CM	1	2019-03-30	30	21
CM.1.15	CM	1	2019-03-30	30	42
CM.1.15	CM	1	2019-03-30	30	20
CM.1.15	CM	1	2019-03-30	30	20
CM.1.16	CM	1	2019-03-30	30	15
CM.1.17	CM	1	2019-03-30	30	23
CM.1.21	CM	1	2019-03-30	30	32
CM.1.22	CM	1	2019-03-30	30	41
CM.1.25	CM	1	2019-03-30	30	36
CM.1.26	CM	1	2019-03-30	30	35
CM.1.27	CM	1	2019-03-30	30	29
CM.1.28	CM	1	2019-03-30	30	23
CM.1.29	CM	1	2019-03-30	30	20
CM.1.31	CM	1	2019-03-30	30	22
CM.1.32	CM	1	2019-03-30	30	35
CM.1.33	CM	1	2019-03-30	30	32
CM.1.33	CM	1	2019-03-30	30	26
CM.1.35	CM	1	2019-03-30	30	22
CM.1.35	CM	1	2019-03-30	30	34
CM.1.35	CM	1	2019-03-30	30	37
CM.1.36	CM	1	2019-03-30	30	24
CM.1.36	CM	1	2019-03-30	30	15
CM.1.37	CM	1	2019-03-30	30	23
CM.1.38	CM	1	2019-03-30	30	30
CM.1.39	CM	1	2019-03-30	30	27
CM.1.39	CM	1	2019-03-30	30	25
CM.1.39	CM	1	2019-03-30	30	15
CM.1.41	CM	1	2019-03-30	30	37
CM.1.42	CM	1	2019-03-30	30	31
NN.1.1	NN	1	2019-03-30	30	12
NN.1.1	NN	1	2019-03-30	30	8
NN.1.1	NN	1	2019-03-30	30	33
NN.1.1	NN	1	2019-03-30	30	19
NN.1.1	NN	1	2019-03-30	30	13
NN.1.1	NN	1	2019-03-30	30	18
NN.1.1	NN	1	2019-03-30	30	9
NN.1.1	NN	1	2019-03-30	30	14
NN.1.1	NN	1	2019-03-30	30	25
NN.1.1	NN	1	2019-03-30	30	24
NN.1.1	NN	1	2019-03-30	30	24
NN.1.1	NN	1	2019-03-30	30	15
NN.1.1	NN	1	2019-03-30	30	16
NN.1.2	NN	1	2019-03-30	30	26
NN.1.2	NN	1	2019-03-30	30	17
NN.1.3	NN	1	2019-03-30	30	10
NN.1.4	NN	1	2019-03-30	30	20
NN.1.4	NN	1	2019-03-30	30	17
NN.1.4	NN	1	2019-03-30	30	15
NN.1.4	NN	1	2019-03-30	30	10
NN.1.5	NN	1	2019-03-30	30	27
NN.1.5	NN	1	2019-03-30	30	15
NN.1.6	NN	1	2019-03-30	30	20
NN.1.7	NN	1	2019-03-30	30	25
NN.1.7	NN	1	2019-03-30	30	13
NN.1.8	NN	1	2019-03-30	30	15
NN.1.9	NN	1	2019-03-30	30	12
NN.1.10	NN	1	2019-03-30	30	15
NN.1.11	NN	1	2019-03-30	30	27
NN.1.11	NN	1	2019-03-30	30	14
NN.1.11	NN	1	2019-03-30	30	13
NN.1.12	NN	1	2019-03-30	30	24
NN.1.12	NN	1	2019-03-30	30	9
NN.1.13	NN	1	2019-03-30	30	7
NN.1.14	NN	1	2019-03-30	30	9
NN.1.14	NN	1	2019-03-30	30	21
NN.1.14	NN	1	2019-03-30	30	9
NN.1.15	NN	1	2019-03-30	30	21
NN.1.16	NN	1	2019-03-30	30	26
NN.1.18	NN	1	2019-03-30	30	10
NN.1.18	NN	1	2019-03-30	30	10
NN.1.18	NN	1	2019-03-30	30	11
NN.1.18	NN	1	2019-03-30	30	30
NN.1.18	NN	1	2019-03-30	30	20
NN.1.18	NN	1	2019-03-30	30	12
NN.1.19	NN	1	2019-03-30	30	29
NN.1.19	NN	1	2019-03-30	30	12
NN.1.20	NN	1	2019-03-30	30	27
NN.1.20	NN	1	2019-03-30	30	12
NN.1.20	NN	1	2019-03-30	30	9
NN.1.20	NN	1	2019-03-30	30	12
NN.1.20	NN	1	2019-03-30	30	28
NN.1.20	NN	1	2019-03-30	30	20
NN.1.20	NN	1	2019-03-30	30	20
NN.1.20	NN	1	2019-03-30	30	32
NN.1.20	NN	1	2019-03-30	30	34
NN.1.20	NN	1	2019-03-30	30	14
NN.1.20	NN	1	2019-03-30	30	17
NN.1.20	NN	1	2019-03-30	30	15
NN.1.20	NN	1	2019-03-30	30	19
EO.A.2.1	EO.A	2	2019-05-05	66	30
EO.A.2.2	EO.A	2	2019-05-05	66	37
EO.A.2.2	EO.A	2	2019-05-05	66	11
EO.A.2.4	EO.A	2	2019-05-05	66	42
EO.A.2.5	EO.A	2	2019-05-05	66	21
EO.A.2.6	EO.A	2	2019-05-05	66	27
EO.A.2.6	EO.A	2	2019-05-05	66	15
EO.A.2.8	EO.A	2	2019-05-05	66	31
EO.A.2.8	EO.A	2	2019-05-05	66	43
EO.A.2.8	EO.A	2	2019-05-05	66	27
EO.A.2.8	EO.A	2	2019-05-05	66	19
EO.A.2.9	EO.A	2	2019-05-05	66	27
EO.A.2.9	EO.A	2	2019-05-05	66	33
EO.A.2.10	EO.A	2	2019-05-05	66	33
EO.A.2.10	EO.A	2	2019-05-05	66	19
EO.A.2.11	EO.A	2	2019-05-05	66	43
EO.A.2.11	EO.A	2	2019-05-05	66	20
EO.A.2.11	EO.A	2	2019-05-05	66	17
EO.A.2.11	EO.A	2	2019-05-05	66	25
EO.A.2.12	EO.A	2	2019-05-05	66	17
EO.A.2.13	EO.A	2	2019-05-05	66	25
EO.A.2.14	EO.A	2	2019-05-05	66	38
EO.A.2.15	EO.A	2	2019-05-05	66	13
EO.A.2.16	EO.A	2	2019-05-05	66	36
EO.A.2.16	EO.A	2	2019-05-05	66	29
EO.A.2.16	EO.A	2	2019-05-05	66	12
EO.A.2.17	EO.A	2	2019-05-05	66	27
EO.A.2.17	EO.A	2	2019-05-05	66	22
EO.A.2.18	EO.A	2	2019-05-05	66	21
EO.A.2.19	EO.A	2	2019-05-05	66	27
EO.A.2.19	EO.A	2	2019-05-05	66	29
EO.A.2.19	EO.A	2	2019-05-05	66	17
EO.A.2.20	EO.A	2	2019-05-05	66	31
EO.A.2.20	EO.A	2	2019-05-05	66	16
EO.A.2.21	EO.A	2	2019-05-05	66	48
EO.A.2.22	EO.A	2	2019-05-05	66	26
EO.A.2.22	EO.A	2	2019-05-05	66	41
PA.1B.2.1	PA.1B	2	2019-05-05	66	37
PA.1B.2.1	PA.1B	2	2019-05-05	66	20
PA.1B.2.2	PA.1B	2	2019-05-05	66	29
PA.1B.2.2	PA.1B	2	2019-05-05	66	21
PA.1B.2.2	PA.1B	2	2019-05-05	66	17
PA.1B.2.3	PA.1B	2	2019-05-05	66	32
PA.1B.2.3	PA.1B	2	2019-05-05	66	36
PA.1B.2.3	PA.1B	2	2019-05-05	66	12
PA.1B.2.3	PA.1B	2	2019-05-05	66	14
PA.1B.2.4	PA.1B	2	2019-05-05	66	42
PA.1B.2.4	PA.1B	2	2019-05-05	66	21
PA.1B.2.4	PA.1B	2	2019-05-05	66	36
PA.1B.2.4	PA.1B	2	2019-05-05	66	20
PA.1B.2.5	PA.1B	2	2019-05-05	66	20
PA.1B.2.6	PA.1B	2	2019-05-05	66	23
PA.1B.2.7	PA.1B	2	2019-05-05	66	27
PA.1B.2.7	PA.1B	2	2019-05-05	66	13
PA.1B.2.8	PA.1B	2	2019-05-05	66	29
PA.1B.2.9	PA.1B	2	2019-05-05	66	17
PA.1B.2.11	PA.1B	2	2019-05-05	66	26
PA.1B.2.12	PA.1B	2	2019-05-05	66	39
PA.1B.2.13	PA.1B	2	2019-05-05	66	42
PA.1B.2.13	PA.1B	2	2019-05-05	66	21
PA.1B.2.14	PA.1B	2	2019-05-05	66	22
PA.1B.2.15	PA.1B	2	2019-05-05	66	37
PA.1B.2.16	PA.1B	2	2019-05-05	66	17
PA.1B.2.17	PA.1B	2	2019-05-05	66	27
PA.1B.2.17	PA.1B	2	2019-05-05	66	21
PA.1B.2.17	PA.1B	2	2019-05-05	66	20
PA.1B.2.19	PA.1B	2	2019-05-05	66	32
PA.1B.2.20	PA.1B	2	2019-05-05	66	33
WP.2.1	WP	2	2019-05-05	66	31
WP.2.1	WP	2	2019-05-05	66	39
WP.2.1	WP	2	2019-05-05	66	17
WP.2.2	WP	2	2019-05-05	66	33
WP.2.3	WP	2	2019-05-05	66	30
WP.2.4	WP	2	2019-05-05	66	29
WP.2.5	WP	2	2019-05-05	66	40
WP.2.5	WP	2	2019-05-05	66	36
WP.2.6	WP	2	2019-05-05	66	29
WP.2.7	WP	2	2019-05-05	66	21
WP.2.8	WP	2	2019-05-05	66	30
WP.2.10	WP	2	2019-05-05	66	37
WP.2.11	WP	2	2019-05-05	66	39
WP.2.11	WP	2	2019-05-05	66	21
WP.2.11	WP	2	2019-05-05	66	20
WP.2.11	WP	2	2019-05-05	66	12
WP.2.12	WP	2	2019-05-05	66	27
WP.2.13	WP	2	2019-05-05	66	21
WP.2.14	WP	2	2019-05-05	66	20
WP.2.14	WP	2	2019-05-05	66	18
WP.2.15	WP	2	2019-05-05	66	19
WP.2.16	WP	2	2019-05-05	66	33
WP.2.17	WP	2	2019-05-05	66	20
WP.2.18	WP	2	2019-05-05	66	17
WP.2.19	WP	2	2019-05-05	66	25
WP.2.20	WP	2	2019-05-05	66	36
WP.2.20	WP	2	2019-05-05	66	20
SN.A.2.2	SN.A	2	2019-05-06	67	38
SN.A.2.3	SN.A	2	2019-05-06	67	32
SN.A.2.4	SN.A	2	2019-05-06	67	11
SN.A.2.5	SN.A	2	2019-05-06	67	35
SN.A.2.5	SN.A	2	2019-05-06	67	22
SN.A.2.6	SN.A	2	2019-05-06	67	20
SN.A.2.8	SN.A	2	2019-05-06	67	36
SN.A.2.11	SN.A	2	2019-05-06	67	34
SN.A.2.13	SN.A	2	2019-05-06	67	29
SN.A.2.14	SN.A	2	2019-05-06	67	18
SN.A.2.15	SN.A	2	2019-05-06	67	31
SN.A.2.17	SN.A	2	2019-05-06	67	27
SN.A.2.18	SN.A	2	2019-05-06	67	39
SN.A.2.19	SN.A	2	2019-05-06	67	28
SN.A.2.21	SN.A	2	2019-05-06	67	27
SN.A.2.22	SN.A	2	2019-05-06	67	38
SN.A.2.22	SN.A	2	2019-05-06	67	23
SN.A.2.23	SN.A	2	2019-05-06	67	36
SN.A.2.27	SN.A	2	2019-05-06	67	29
SN.B.2.1	SN.B	2	2019-05-06	67	26
SN.B.2.2	SN.B	2	2019-05-06	67	42
SN.B.2.2	SN.B	2	2019-05-06	67	39
SN.B.2.2	SN.B	2	2019-05-06	67	31
SN.B.2.2	SN.B	2	2019-05-06	67	20
SN.B.2.2	SN.B	2	2019-05-06	67	19
SN.B.2.2	SN.B	2	2019-05-06	67	18
SN.B.2.2	SN.B	2	2019-05-06	67	11
SN.B.2.3	SN.B	2	2019-05-06	67	31
CM.2.1	CM	2	2019-05-06	67	40
CM.2.1	CM	2	2019-05-06	67	29
CM.2.2	CM	2	2019-05-06	67	31
CM.2.3	CM	2	2019-05-06	67	29
CM.2.3	CM	2	2019-05-06	67	24
CM.2.4	CM	2	2019-05-06	67	23
CM.2.5	CM	2	2019-05-06	67	34
CM.2.7	CM	2	2019-05-06	67	32
CM.2.8	CM	2	2019-05-06	67	25
CM.2.8	CM	2	2019-05-06	67	41
CM.2.15	CM	2	2019-05-06	67	34
CM.2.15	CM	2	2019-05-06	67	20
CM.2.16	CM	2	2019-05-06	67	32
CM.2.17	CM	2	2019-05-06	67	34
CM.2.18	CM	2	2019-05-06	67	43
CM.2.21	CM	2	2019-05-06	67	39
CM.2.21	CM	2	2019-05-06	67	24
CM.2.22	CM	2	2019-05-06	67	27
CM.2.23	CM	2	2019-05-06	67	30
CM.2.24	CM	2	2019-05-06	67	34
CM.2.24	CM	2	2019-05-06	67	28
CM.2.25	CM	2	2019-05-06	67	26
NN.2.1	NN	2	2019-05-06	67	32
NN.2.1	NN	2	2019-05-06	67	35
NN.2.1	NN	2	2019-05-06	67	27
NN.2.1	NN	2	2019-05-06	67	24
NN.2.1	NN	2	2019-05-06	67	20
NN.2.1	NN	2	2019-05-06	67	14
NN.2.1	NN	2	2019-05-06	67	12
NN.2.1	NN	2	2019-05-06	67	20
NN.2.1	NN	2	2019-05-06	67	14
NN.2.1	NN	2	2019-05-06	67	15
NN.2.1	NN	2	2019-05-06	67	10
NN.2.1	NN	2	2019-05-06	67	7
NN.2.1	NN	2	2019-05-06	67	20
NN.2.1	NN	2	2019-05-06	67	21
NN.2.2	NN	2	2019-05-06	67	37
NN.2.3	NN	2	2019-05-06	67	41
NN.2.3	NN	2	2019-05-06	67	37
NN.2.3	NN	2	2019-05-06	67	29
NN.2.3	NN	2	2019-05-06	67	21
NN.2.3	NN	2	2019-05-06	67	17
NN.2.3	NN	2	2019-05-06	67	17
NN.2.3	NN	2	2019-05-06	67	20
NN.2.3	NN	2	2019-05-06	67	24
NN.2.4	NN	2	2019-05-06	67	24
NN.2.5	NN	2	2019-05-06	67	17
NN.2.6	NN	2	2019-05-06	67	28
NN.2.7	NN	2	2019-05-06	67	21
NN.2.7	NN	2	2019-05-06	67	26
NN.2.8	NN	2	2019-05-06	67	24
NN.2.8	NN	2	2019-05-06	67	29
NN.2.8	NN	2	2019-05-06	67	29
NN.2.8	NN	2	2019-05-06	67	27
NN.2.8	NN	2	2019-05-06	67	32
NN.2.8	NN	2	2019-05-06	67	24
NN.2.8	NN	2	2019-05-06	67	20
NN.2.8	NN	2	2019-05-06	67	17
NN.2.9	NN	2	2019-05-06	67	45
NN.2.10	NN	2	2019-05-06	67	18
NN.2.11	NN	2	2019-05-06	67	21
NN.2.11	NN	2	2019-05-06	67	20
NN.2.11	NN	2	2019-05-06	67	14
NN.2.11	NN	2	2019-05-06	67	30
NN.2.11	NN	2	2019-05-06	67	27
NN.2.11	NN	2	2019-05-06	67	29
NN.2.11	NN	2	2019-05-06	67	36
NN.2.11	NN	2	2019-05-06	67	14
NN.2.11	NN	2	2019-05-06	67	10
NN.2.11	NN	2	2019-05-06	67	18
NN.2.12	NN	2	2019-05-06	67	26
NN.2.13	NN	2	2019-05-06	67	19
NN.2.13	NN	2	2019-05-06	67	23
NN.2.14	NN	2	2019-05-06	67	17
NN.2.15	NN	2	2019-05-06	67	24
NN.2.16	NN	2	2019-05-06	67	24
NN.2.16	NN	2	2019-05-06	67	30
NN.2.16	NN	2	2019-05-06	67	36
NN.2.16	NN	2	2019-05-06	67	17
NN.2.16	NN	2	2019-05-06	67	14
NN.2.16	NN	2	2019-05-06	67	25
NN.2.16	NN	2	2019-05-06	67	27
NN.2.16	NN	2	2019-05-06	67	28
NN.2.16	NN	2	2019-05-06	67	20
NN.2.16	NN	2	2019-05-06	67	19
NN.2.16	NN	2	2019-05-06	67	28
CM.3.1	CM	3	2019-06-09	101	30
CM.3.1	CM	3	2019-06-09	101	35
CM.3.2	CM	3	2019-06-09	101	21
CM.3.3	CM	3	2019-06-09	101	25
CM.3.5	CM	3	2019-06-09	101	39
CM.3.6	CM	3	2019-06-09	101	45
CM.3.7	CM	3	2019-06-09	101	41
CM.3.8	CM	3	2019-06-09	101	32
CM.3.9	CM	3	2019-06-09	101	30
CM.3.11	CM	3	2019-06-09	101	37
NN.3.1	NN	3	2019-06-09	101	20
NN.3.1	NN	3	2019-06-09	101	32
NN.3.1	NN	3	2019-06-09	101	18
NN.3.1	NN	3	2019-06-09	101	17
NN.3.1	NN	3	2019-06-09	101	12
NN.3.1	NN	3	2019-06-09	101	21
NN.3.2	NN	3	2019-06-09	101	26
NN.3.3	NN	3	2019-06-09	101	32
NN.3.3	NN	3	2019-06-09	101	28
NN.3.6	NN	3	2019-06-09	101	21
NN.3.6	NN	3	2019-06-09	101	17
NN.3.7	NN	3	2019-06-09	101	31
NN.3.8	NN	3	2019-06-09	101	28
NN.3.9	NN	3	2019-06-09	101	20
NN.3.9	NN	3	2019-06-09	101	36
NN.3.10	NN	3	2019-06-09	101	20
NN.3.10	NN	3	2019-06-09	101	19
NN.3.10	NN	3	2019-06-09	101	31
NN.3.10	NN	3	2019-06-09	101	20
NN.3.13	NN	3	2019-06-09	101	31
NN.3.13	NN	3	2019-06-09	101	20
PA.1B.3.4	PA.1B	3	2019-06-09	101	18
PA.1B.3.6	PA.1B	3	2019-06-09	101	31
PA.1B.3.14	PA.1B	3	2019-06-09	101	24
PA.1B.3.15	PA.1B	3	2019-06-09	101	26
PA.1B.3.16	PA.1B	3	2019-06-09	101	22
WP.3.1	WP	3	2019-06-09	101	20
WP.3.3	WP	3	2019-06-09	101	18
WP.3.5	WP	3	2019-06-09	101	24
WP.3.6	WP	3	2019-06-09	101	13
WP.3.7	WP	3	2019-06-09	101	31
WP.3.8	WP	3	2019-06-09	101	34
WP.3.9	WP	3	2019-06-09	101	24
WP.3.11	WP	3	2019-06-09	101	10
WP.3.11	WP	3	2019-06-09	101	12
WP.3.11	WP	3	2019-06-09	101	12
WP.3.11	WP	3	2019-06-09	101	26
WP.3.12	WP	3	2019-06-09	101	9
WP.3.12	WP	3	2019-06-09	101	12
WP.3.12	WP	3	2019-06-09	101	32
WP.3.12	WP	3	2019-06-09	101	36
EO.A.3.1	EO.A	3	2019-06-10	102	26
EO.A.3.2	EO.A	3	2019-06-10	102	25
EO.A.3.2	EO.A	3	2019-06-10	102	7
EO.A.3.3	EO.A	3	2019-06-10	102	27
EO.A.3.4	EO.A	3	2019-06-10	102	24
EO.A.3.5	EO.A	3	2019-06-10	102	27
EO.A.3.6	EO.A	3	2019-06-10	102	19
EO.A.3.7	EO.A	3	2019-06-10	102	39
EO.A.3.8	EO.A	3	2019-06-10	102	27
EO.A.3.8	EO.A	3	2019-06-10	102	32
EO.A.3.9	EO.A	3	2019-06-10	102	31
EO.A.3.11	EO.A	3	2019-06-10	102	25
EO.A.3.12	EO.A	3	2019-06-10	102	34
EO.A.3.12	EO.A	3	2019-06-10	102	46
EO.A.3.13	EO.A	3	2019-06-10	102	24
EO.A.3.13	EO.A	3	2019-06-10	102	27
EO.A.3.14	EO.A	3	2019-06-10	102	41
EO.A.3.16	EO.A	3	2019-06-10	102	39
EO.A.3.17	EO.A	3	2019-06-10	102	31
EO.A.3.18	EO.A	3	2019-06-10	102	36
EO.A.3.19	EO.A	3	2019-06-10	102	38
SN.A.3.1	SN.A	3	2019-06-10	102	29
SN.A.3.2	SN.A	3	2019-06-10	102	35
SN.A.3.3	SN.A	3	2019-06-10	102	32
SN.A.3.4	SN.A	3	2019-06-10	102	30
SN.A.3.6	SN.A	3	2019-06-10	102	31
SN.A.3.7	SN.A	3	2019-06-10	102	23
SN.A.3.8	SN.A	3	2019-06-10	102	25
SN.A.3.9	SN.A	3	2019-06-10	102	17
SN.A.3.10	SN.A	3	2019-06-10	102	19
SN.A.3.11	SN.A	3	2019-06-10	102	26
SN.A.3.12	SN.A	3	2019-06-10	102	27
SN.A.3.14	SN.A	3	2019-06-10	102	25
SN.B.3.1	SN.B	3	2019-06-10	102	28
SN.B.3.1	SN.B	3	2019-06-10	102	24
SN.B.3.1	SN.B	3	2019-06-10	102	29
SN.B.3.2	SN.B	3	2019-06-10	102	29
EO.A.4.2	EO.A	4	2019-08-19	172	9
EO.A.4.3	EO.A	4	2019-08-19	172	9
EO.A.4.4	EO.A	4	2019-08-19	172	9
EO.A.4.5	EO.A	4	2019-08-19	172	9
EO.A.4.7	EO.A	4	2019-08-19	172	19
EO.A.4.8	EO.A	4	2019-08-19	172	9
EO.A.4.9	EO.A	4	2019-08-19	172	9
EO.A.4.10	EO.A	4	2019-08-19	172	9
EO.A.4.11	EO.A	4	2019-08-19	172	9
EO.A.4.12	EO.A	4	2019-08-19	172	9
EO.A.4.14	EO.A	4	2019-08-19	172	12
EO.A.4.15	EO.A	4	2019-08-19	172	9
EO.A.4.16	EO.A	4	2019-08-19	172	9
EO.A.4.17	EO.A	4	2019-08-19	172	9
EO.A.4.18	EO.A	4	2019-08-19	172	9
EO.A.4.19	EO.A	4	2019-08-19	172	9
EO.A.4.20	EO.A	4	2019-08-19	172	9
EO.A.4.22	EO.A	4	2019-08-19	172	31
EO.A.4.24	EO.A	4	2019-08-19	172	41
EO.A.4.27	EO.A	4	2019-08-19	172	10
EO.A.4.28	EO.A	4	2019-08-19	172	10
EO.A.4.29	EO.A	4	2019-08-19	172	10
EO.A.4.30	EO.A	4	2019-08-19	172	10
PA.1B.4.1	PA.1B	4	2019-08-18	171	11
PA.1B.4.1	PA.1B	4	2019-08-18	171	9
PA.1B.4.2	PA.1B	4	2019-08-18	171	9
PA.1B.4.3	PA.1B	4	2019-08-18	171	8
PA.1B.4.4	PA.1B	4	2019-08-18	171	9
PA.1B.4.5	PA.1B	4	2019-08-18	171	15
PA.1B.4.6	PA.1B	4	2019-08-18	171	8
PA.1B.4.7	PA.1B	4	2019-08-18	171	8
PA.1B.4.8	PA.1B	4	2019-08-18	171	8
PA.1B.4.9	PA.1B	4	2019-08-18	171	8
PA.1B.4.10	PA.1B	4	2019-08-18	171	8
PA.1B.4.11	PA.1B	4	2019-08-18	171	8
PA.1B.4.12	PA.1B	4	2019-08-18	171	8
PA.1B.4.13	PA.1B	4	2019-08-18	171	8
PA.1B.4.15	PA.1B	4	2019-08-18	171	10
PA.1B.4.16	PA.1B	4	2019-08-18	171	13
PA.1B.4.17	PA.1B	4	2019-08-18	171	9
PA.1B.4.18	PA.1B	4	2019-08-18	171	9
PA.1B.4.19	PA.1B	4	2019-08-18	171	9
PA.1B.4.20	PA.1B	4	2019-08-18	171	9
PA.1B.4.21	PA.1B	4	2019-08-18	171	9
PA.1B.4.23	PA.1B	4	2019-08-18	171	13
PA.1B.4.24	PA.1B	4	2019-08-18	171	10
PA.1B.4.25	PA.1B	4	2019-08-18	171	10
PA.1B.4.26	PA.1B	4	2019-08-18	171	10
PA.1B.4.27	PA.1B	4	2019-08-18	171	10
PA.1B.4.28	PA.1B	4	2019-08-18	171	10
PA.1B.4.29	PA.1B	4	2019-08-18	171	10
PA.1B.4.30	PA.1B	4	2019-08-18	171	10
PA.1B.4.31	PA.1B	4	2019-08-18	171	10
PA.1B.4.32	PA.1B	4	2019-08-18	171	10
PA.1B.4.33	PA.1B	4	2019-08-18	171	10
PA.1B.4.34	PA.1B	4	2019-08-18	171	15
PA.1B.4.35	PA.1B	4	2019-08-18	171	13
PA.1B.4.36	PA.1B	4	2019-08-18	171	12
PA.1B.4.37	PA.1B	4	2019-08-18	171	12
PA.1B.4.38	PA.1B	4	2019-08-18	171	9
PA.1B.4.39	PA.1B	4	2019-08-18	171	9
PA.1B.4.40	PA.1B	4	2019-08-18	171	9
PA.1B.4.41	PA.1B	4	2019-08-18	171	9
PA.1B.4.42	PA.1B	4	2019-08-18	171	9
PA.1B.4.43	PA.1B	4	2019-08-18	171	9
PA.1B.4.44	PA.1B	4	2019-08-18	171	9
PA.1B.4.45	PA.1B	4	2019-08-18	171	9
PA.1B.4.46	PA.1B	4	2019-08-18	171	10
PA.1B.4.48	PA.1B	4	2019-08-18	171	9
PA.1B.4.49	PA.1B	4	2019-08-18	171	9
PA.1B.4.50	PA.1B	4	2019-08-18	171	9
PA.1B.4.51	PA.1B	4	2019-08-18	171	9
PA.1B.4.52	PA.1B	4	2019-08-18	171	9
PA.1B.4.54	PA.1B	4	2019-08-18	171	12
PA.1B.4.55	PA.1B	4	2019-08-18	171	10
PA.1B.4.56	PA.1B	4	2019-08-18	171	10
PA.1B.4.57	PA.1B	4	2019-08-18	171	10
PA.1B.4.58	PA.1B	4	2019-08-18	171	10
PA.1B.4.59	PA.1B	4	2019-08-18	171	10
PA.1B.4.60	PA.1B	4	2019-08-18	171	10
PA.1B.4.61	PA.1B	4	2019-08-18	171	10
PA.1B.4.62	PA.1B	4	2019-08-18	171	15
PA.1B.4.63	PA.1B	4	2019-08-18	171	12
PA.1B.4.64	PA.1B	4	2019-08-18	171	12
PA.1B.4.65	PA.1B	4	2019-08-18	171	10
PA.1B.4.66	PA.1B	4	2019-08-18	171	10
PA.1B.4.67	PA.1B	4	2019-08-18	171	10
PA.1B.4.68	PA.1B	4	2019-08-18	171	10
PA.1B.4.69	PA.1B	4	2019-08-18	171	10
PA.1B.4.70	PA.1B	4	2019-08-18	171	10
PA.1B.4.71	PA.1B	4	2019-08-18	171	17
WP.4.1	WP	4	2019-08-18	171	8
WP.4.2	WP	4	2019-08-18	171	8
WP.4.3	WP	4	2019-08-18	171	8
WP.4.4	WP	4	2019-08-18	171	12
WP.4.5	WP	4	2019-08-18	171	19
WP.4.6	WP	4	2019-08-18	171	15
WP.4.7	WP	4	2019-08-18	171	8
WP.4.8	WP	4	2019-08-18	171	8
WP.4.9	WP	4	2019-08-18	171	8
WP.4.10	WP	4	2019-08-18	171	13
WP.4.11	WP	4	2019-08-18	171	10
WP.4.12	WP	4	2019-08-18	171	10
WP.4.13	WP	4	2019-08-18	171	10
WP.4.14	WP	4	2019-08-18	171	10
WP.4.15	WP	4	2019-08-18	171	10
WP.4.16	WP	4	2019-08-18	171	10
WP.4.17	WP	4	2019-08-18	171	10
WP.4.18	WP	4	2019-08-18	171	14
WP.4.23	WP	4	2019-08-18	171	15
WP.4.23	WP	4	2019-08-18	171	25
WP.4.24	WP	4	2019-08-18	171	20
SN.A.4.1	SN.A	4	2019-08-18	171	16
SN.A.4.3	SN.A	4	2019-08-18	171	12
SN.A.4.4	SN.A	4	2019-08-18	171	12
SN.A.4.5	SN.A	4	2019-08-18	171	14
SN.A.4.6	SN.A	4	2019-08-18	171	10
SN.A.4.7	SN.A	4	2019-08-18	171	10
SN.A.4.8	SN.A	4	2019-08-18	171	15
SN.A.4.11	SN.A	4	2019-08-18	171	20
SN.A.4.12	SN.A	4	2019-08-18	171	17
SN.A.4.14	SN.A	4	2019-08-18	171	18
SN.B.4.1	SN.B	4	2019-08-18	171	10
SN.B.4.2	SN.B	4	2019-08-18	171	10
SN.B.4.3	SN.B	4	2019-08-18	171	10
NN.4.3	NN	4	2019-08-18	171	8
NN.4.4	NN	4	2019-08-18	171	9
NN.4.5	NN	4	2019-08-18	171	9
NN.4.6	NN	4	2019-08-18	171	9
NN.4.7	NN	4	2019-08-18	171	9
NN.4.8	NN	4	2019-08-18	171	9
NN.4.9	NN	4	2019-08-18	171	9
NN.4.10	NN	4	2019-08-18	171	8
NN.4.11	NN	4	2019-08-18	171	9
NN.4.12	NN	4	2019-08-18	171	9
NN.4.13	NN	4	2019-08-18	171	9
NN.4.14	NN	4	2019-08-18	171	9
NN.4.15	NN	4	2019-08-18	171	9
NN.4.16	NN	4	2019-08-18	171	9
NN.4.17	NN	4	2019-08-18	171	9
NN.4.23	NN	4	2019-08-18	171	30
NN.4.24	NN	4	2019-08-18	171	20
NN.4.25	NN	4	2019-08-18	171	10
NN.4.26	NN	4	2019-08-18	171	10
NN.4.27	NN	4	2019-08-18	171	10
NN.4.28	NN	4	2019-08-18	171	14
NN.4.29	NN	4	2019-08-18	171	20
NN.4.30	NN	4	2019-08-18	171	25
NN.4.31	NN	4	2019-08-18	171	21
NN.4.32	NN	4	2019-08-18	171	25
NN.4.33	NN	4	2019-08-18	171	16
NN.4.36	NN	4	2019-08-18	171	10
NN.4.37	NN	4	2019-08-18	171	21
NN.4.37	NN	4	2019-08-18	171	15
NN.4.39	NN	4	2019-08-18	171	23
NN.4.39	NN	4	2019-08-18	171	10
NN.4.39	NN	4	2019-08-18	171	10
NN.4.39	NN	4	2019-08-18	171	7
NN.4.40	NN	4	2019-08-18	171	9
NN.4.40	NN	4	2019-08-18	171	26
NN.4.40	NN	4	2019-08-18	171	7
NN.4.42	NN	4	2019-08-18	171	14
NN.4.43	NN	4	2019-08-18	171	19
NN.4.44	NN	4	2019-08-18	171	9
NN.4.45	NN	4	2019-08-18	171	9
NN.4.46	NN	4	2019-08-18	171	9
NN.4.47	NN	4	2019-08-18	171	9
NN.4.48	NN	4	2019-08-18	171	9
NN.4.49	NN	4	2019-08-18	171	9
NN.4.50	NN	4	2019-08-18	171	17
CM.4.1	CM	4	2019-08-18	171	15
CM.4.2	CM	4	2019-08-18	171	17
CM.4.3	CM	4	2019-08-18	171	10
CM.4.4	CM	4	2019-08-18	171	10
CM.4.5	CM	4	2019-08-18	171	10
CM.4.6	CM	4	2019-08-18	171	24
CM.4.7	CM	4	2019-08-18	171	14
CM.4.8	CM	4	2019-08-18	171	13
CM.4.9	CM	4	2019-08-18	171	12
CM.4.10	CM	4	2019-08-18	171	12
CM.4.11	CM	4	2019-08-18	171	15
CM.4.12	CM	4	2019-08-18	171	9
CM.4.13	CM	4	2019-08-18	171	9
CM.4.14	CM	4	2019-08-18	171	9
CM.4.15	CM	4	2019-08-18	171	9
CM.4.16	CM	4	2019-08-18	171	9
CM.4.17	CM	4	2019-08-18	171	9
CM.4.18	CM	4	2019-08-18	171	9
CM.4.19	CM	4	2019-08-18	171	13
CM.4.20	CM	4	2019-08-18	171	35
CM.4.21	CM	4	2019-08-18	171	15
CM.4.22	CM	4	2019-08-18	171	15
CM.4.23	CM	4	2019-08-18	171	10
CM.4.24	CM	4	2019-08-18	171	13
CM.4.25	CM	4	2019-08-18	171	14
CM.4.26	CM	4	2019-08-18	171	9
CM.4.27	CM	4	2019-08-18	171	9
CM.4.28	CM	4	2019-08-18	171	9
CM.4.29	CM	4	2019-08-18	171	14
CM.4.35	CM	4	2019-08-18	171	19
CM.4.36	CM	4	2019-08-18	171	16
CM.4.39	CM	4	2019-08-18	171	19
CM.4.40	CM	4	2019-08-18	171	21
CM.4.41	CM	4	2019-08-18	171	17
CM.4.42	CM	4	2019-08-18	171	12
CM.4.43	CM	4	2019-08-18	171	10
NN.5.1	NN	5	2019-10-06	220	21
NN.5.2	NN	5	2019-10-06	220	27
NN.5.3	NN	5	2019-10-06	220	5
NN.5.4	NN	5	2019-10-06	220	4
NN.5.5	NN	5	2019-10-06	220	7
NN.5.5	NN	5	2019-10-06	220	18
NN.5.6	NN	5	2019-10-06	220	22
NN.5.7	NN	5	2019-10-06	220	10
NN.5.8	NN	5	2019-10-06	220	4
NN.5.9	NN	5	2019-10-06	220	4
NN.5.10	NN	5	2019-10-06	220	4
NN.5.11	NN	5	2019-10-06	220	27
NN.5.12	NN	5	2019-10-06	220	6
NN.5.12	NN	5	2019-10-06	220	6
NN.5.13	NN	5	2019-10-06	220	16
NN.5.13	NN	5	2019-10-06	220	7
NN.5.14	NN	5	2019-10-06	220	26
NN.5.16	NN	5	2019-10-06	220	5
NN.5.17	NN	5	2019-10-06	220	9
NN.5.18	NN	5	2019-10-06	220	10
NN.5.18	NN	5	2019-10-06	220	26
NN.5.18	NN	5	2019-10-06	220	12
NN.5.19	NN	5	2019-10-06	220	30
NN.5.19	NN	5	2019-10-06	220	12
NN.5.21	NN	5	2019-10-06	220	25
NN.5.21	NN	5	2019-10-06	220	17
NN.5.22	NN	5	2019-10-06	220	24
NN.5.23	NN	5	2019-10-06	220	14
NN.5.24	NN	5	2019-10-06	220	13
NN.5.25	NN	5	2019-10-06	220	14
NN.5.26	NN	5	2019-10-06	220	17
NN.5.26	NN	5	2019-10-06	220	8
NN.5.26	NN	5	2019-10-06	220	7
NN.5.26	NN	5	2019-10-06	220	4
NN.5.27	NN	5	2019-10-06	220	24
NN.5.27	NN	5	2019-10-06	220	7
NN.5.28	NN	5	2019-10-06	220	20
NN.5.29	NN	5	2019-10-06	220	5
NN.5.31	NN	5	2019-10-06	220	26
NN.5.31	NN	5	2019-10-06	220	10
NN.5.31	NN	5	2019-10-06	220	16
NN.5.32	NN	5	2019-10-06	220	25
CM.5.1	CM	5	2019-10-06	220	10
CM.5.2	CM	5	2019-10-06	220	7
CM.5.5	CM	5	2019-10-06	220	8
CM.5.6	CM	5	2019-10-06	220	10
CM.5.7	CM	5	2019-10-06	220	13
CM.5.8	CM	5	2019-10-06	220	7
CM.5.9	CM	5	2019-10-06	220	7
CM.5.10	CM	5	2019-10-06	220	7
CM.5.11	CM	5	2019-10-06	220	26
CM.5.11	CM	5	2019-10-06	220	12
CM.5.12	CM	5	2019-10-06	220	18
CM.5.13	CM	5	2019-10-06	220	13
CM.5.14	CM	5	2019-10-06	220	8
CM.5.15	CM	5	2019-10-06	220	20
CM.5.17	CM	5	2019-10-06	220	6
CM.5.19	CM	5	2019-10-06	220	14
CM.5.20	CM	5	2019-10-06	220	8
CM.5.21	CM	5	2019-10-06	220	5
CM.5.22	CM	5	2019-10-06	220	16
CM.5.23	CM	5	2019-10-06	220	12
CM.5.24	CM	5	2019-10-06	220	6
CM.5.30	CM	5	2019-10-06	220	17
CM.5.30	CM	5	2019-10-06	220	11
CM.5.30	CM	5	2019-10-06	220	25
CM.5.32	CM	5	2019-10-06	220	11
CM.5.33	CM	5	2019-10-06	220	10
CM.5.34	CM	5	2019-10-06	220	8
CM.5.35	CM	5	2019-10-06	220	21
CM.5.36	CM	5	2019-10-06	220	22
CM.5.37	CM	5	2019-10-06	220	20
SN.A.5.2	SN.A	5	2019-10-05	219	3
SN.A.5.3	SN.A	5	2019-10-05	219	9
SN.A.5.4	SN.A	5	2019-10-05	219	17
SN.A.5.5	SN.A	5	2019-10-05	219	14
SN.A.5.6	SN.A	5	2019-10-05	219	6
SN.A.5.7	SN.A	5	2019-10-05	219	5
SN.A.5.9	SN.A	5	2019-10-05	219	9
SN.A.5.10	SN.A	5	2019-10-05	219	7
SN.A.5.12	SN.A	5	2019-10-05	219	11
SN.A.5.13	SN.A	5	2019-10-05	219	19
SN.A.5.14	SN.A	5	2019-10-05	219	9
SN.A.5.15	SN.A	5	2019-10-05	219	16
SN.A.5.16	SN.A	5	2019-10-05	219	25
SN.B.5.1	SN.B	5	2019-10-05	219	24
SN.B.5.1	SN.B	5	2019-10-05	219	10
SN.B.5.2	SN.B	5	2019-10-05	219	11
WP.5.1	WP	5	2019-10-05	219	12
WP.5.3	WP	5	2019-10-05	219	26
WP.5.4	WP	5	2019-10-05	219	22
WP.5.5	WP	5	2019-10-05	219	15
WP.5.6	WP	5	2019-10-05	219	17
WP.5.7	WP	5	2019-10-05	219	20
WP.5.8	WP	5	2019-10-05	219	12
WP.5.9	WP	5	2019-10-05	219	7
WP.5.10	WP	5	2019-10-05	219	6
WP.5.11	WP	5	2019-10-05	219	6
WP.5.12	WP	5	2019-10-05	219	6
WP.5.13	WP	5	2019-10-05	219	6
WP.5.14	WP	5	2019-10-05	219	9
WP.5.15	WP	5	2019-10-05	219	8
WP.5.16	WP	5	2019-10-05	219	7
WP.5.19	WP	5	2019-10-05	219	26
WP.5.19	WP	5	2019-10-05	219	13
WP.5.20	WP	5	2019-10-05	219	5
WP.5.21	WP	5	2019-10-05	219	5
WP.5.24	WP	5	2019-10-05	219	7
WP.5.25	WP	5	2019-10-05	219	5
WP.5.26	WP	5	2019-10-05	219	21
WP.5.26	WP	5	2019-10-05	219	14
EO.A.5.1	EO.A	5	2019-10-05	219	9
EO.A.5.2	EO.A	5	2019-10-05	219	6
EO.A.5.4	EO.A	5	2019-10-05	219	7
EO.A.5.5	EO.A	5	2019-10-05	219	7
EO.A.5.6	EO.A	5	2019-10-05	219	6
EO.A.5.7	EO.A	5	2019-10-05	219	6
EO.A.5.8	EO.A	5	2019-10-05	219	7
EO.A.5.9	EO.A	5	2019-10-05	219	9
EO.A.5.10	EO.A	5	2019-10-05	219	11
EO.A.5.11	EO.A	5	2019-10-05	219	5
EO.A.5.12	EO.A	5	2019-10-05	219	5
EO.A.5.15	EO.A	5	2019-10-05	219	8
EO.A.5.16	EO.A	5	2019-10-05	219	6
EO.A.5.17	EO.A	5	2019-10-05	219	6
EO.A.5.18	EO.A	5	2019-10-05	219	29
EO.A.5.18	EO.A	5	2019-10-05	219	9
EO.A.5.19	EO.A	5	2019-10-05	219	6
EO.A.5.20	EO.A	5	2019-10-05	219	6
EO.A.5.21	EO.A	5	2019-10-05	219	6
EO.A.5.22	EO.A	5	2019-10-05	219	6
EO.A.5.23	EO.A	5	2019-10-05	219	6
PA.1B.5.1	PA.1B	5	2019-10-05	219	23
PA.1B.5.2	PA.1B	5	2019-10-05	219	7
PA.1B.5.3	PA.1B	5	2019-10-05	219	7
PA.1B.5.4	PA.1B	5	2019-10-05	219	7
PA.1B.5.5	PA.1B	5	2019-10-05	219	7
PA.1B.5.6	PA.1B	5	2019-10-05	219	7
PA.1B.5.7	PA.1B	5	2019-10-05	219	7
PA.1B.5.8	PA.1B	5	2019-10-05	219	7
PA.1B.5.9	PA.1B	5	2019-10-05	219	9
PA.1B.5.10	PA.1B	5	2019-10-05	219	7
PA.1B.5.11	PA.1B	5	2019-10-05	219	6
PA.1B.5.12	PA.1B	5	2019-10-05	219	13
PA.1B.5.13	PA.1B	5	2019-10-05	219	17
PA.1B.5.14	PA.1B	5	2019-10-05	219	8
PA.1B.5.15	PA.1B	5	2019-10-05	219	9
PA.1B.5.17	PA.1B	5	2019-10-05	219	5
PA.1B.5.18	PA.1B	5	2019-10-05	219	5
PA.1B.5.19	PA.1B	5	2019-10-05	219	7
PA.1B.5.20	PA.1B	5	2019-10-05	219	5
PA.1B.5.21	PA.1B	5	2019-10-05	219	9
PA.1B.5.22	PA.1B	5	2019-10-05	219	7
PA.1B.5.24	PA.1B	5	2019-10-05	219	11
PA.1B.5.25	PA.1B	5	2019-10-05	219	9
PA.1B.5.26	PA.1B	5	2019-10-05	219	7
PA.1B.5.27	PA.1B	5	2019-10-05	219	6
PA.1B.5.28	PA.1B	5	2019-10-05	219	4
PA.1B.5.29	PA.1B	5	2019-10-05	219	5
PA.1B.5.30	PA.1B	5	2019-10-05	219	5
PA.1B.5.31	PA.1B	5	2019-10-05	219	5
PA.1B.5.32	PA.1B	5	2019-10-05	219	5
PA.1B.5.33	PA.1B	5	2019-10-05	219	5
PA.1B.5.34	PA.1B	5	2019-10-05	219	5
PA.1B.5.35	PA.1B	5	2019-10-05	219	9
PA.1B.5.36	PA.1B	5	2019-10-05	219	14
PA.1B.5.37	PA.1B	5	2019-10-05	219	11
PA.1B.5.38	PA.1B	5	2019-10-05	219	7
PA.1B.5.39	PA.1B	5	2019-10-05	219	7
PA.1B.5.40	PA.1B	5	2019-10-05	219	7
PA.1B.5.41	PA.1B	5	2019-10-05	219	6
PA.1B.5.42	PA.1B	5	2019-10-05	219	6
PA.1B.5.43	PA.1B	5	2019-10-05	219	6
PA.1B.5.44	PA.1B	5	2019-10-05	219	6
PA.1B.5.45	PA.1B	5	2019-10-05	219	6
PA.1B.5.46	PA.1B	5	2019-10-05	219	8
PA.1B.5.47	PA.1B	5	2019-10-05	219	8
PA.1B.5.48	PA.1B	5	2019-10-05	219	6
PA.1B.5.49	PA.1B	5	2019-10-05	219	6
PA.1B.5.50	PA.1B	5	2019-10-05	219	6
PA.1B.5.51	PA.1B	5	2019-10-05	219	6
PA.1B.5.52	PA.1B	5	2019-10-05	219	6
PA.1B.5.53	PA.1B	5	2019-10-05	219	9
PA.1B.5.54	PA.1B	5	2019-10-05	219	7
PA.1B.5.55	PA.1B	5	2019-10-05	219	7
PA.1B.5.56	PA.1B	5	2019-10-05	219	7
PA.1B.5.57	PA.1B	5	2019-10-05	219	7
PA.1B.5.58	PA.1B	5	2019-10-05	219	6
PA.1B.5.59	PA.1B	5	2019-10-05	219	6
PA.1B.5.60	PA.1B	5	2019-10-05	219	6
PA.1B.5.61	PA.1B	5	2019-10-05	219	6
PA.1B.5.62	PA.1B	5	2019-10-05	219	6
PA.1B.5.63	PA.1B	5	2019-10-05	219	6
PA.1B.5.64	PA.1B	5	2019-10-05	219	6
PA.1B.5.65	PA.1B	5	2019-10-05	219	11
PA.1B.5.66	PA.1B	5	2019-10-05	219	9
PA.1B.5.67	PA.1B	5	2019-10-05	219	5
PA.1B.5.68	PA.1B	5	2019-10-05	219	5
PA.1B.5.70	PA.1B	5	2019-10-05	219	6
PA.1B.5.71	PA.1B	5	2019-10-05	219	5
PA.1B.5.72	PA.1B	5	2019-10-05	219	5
PA.1B.5.73	PA.1B	5	2019-10-05	219	5
PA.1B.5.74	PA.1B	5	2019-10-05	219	5
PA.1B.5.75	PA.1B	5	2019-10-05	219	8
PA.1B.5.76	PA.1B	5	2019-10-05	219	5
PA.1B.5.77	PA.1B	5	2019-10-05	219	8
PA.1B.5.78	PA.1B	5	2019-10-05	219	4
PA.1B.5.79	PA.1B	5	2019-10-05	219	10
PA.1B.5.80	PA.1B	5	2019-10-05	219	6
PA.1B.5.81	PA.1B	5	2019-10-05	219	6
PA.1B.5.82	PA.1B	5	2019-10-05	219	6
PA.1B.5.84	PA.1B	5	2019-10-05	219	7
PA.1B.5.85	PA.1B	5	2019-10-05	219	15
PA.1B.5.86	PA.1B	5	2019-10-05	219	11
PA.1B.5.88	PA.1B	5	2019-10-05	219	4
PA.1B.5.89	PA.1B	5	2019-10-05	219	5
PA.1B.5.90	PA.1B	5	2019-10-05	219	5
PA.1B.5.91	PA.1B	5	2019-10-05	219	5
PA.1B.5.92	PA.1B	5	2019-10-05	219	5
PA.1B.5.93	PA.1B	5	2019-10-05	219	5
PA.1B.5.94	PA.1B	5	2019-10-05	219	5
PA.1B.5.95	PA.1B	5	2019-10-05	219	8
PA.1B.5.96	PA.1B	5	2019-10-05	219	12
PA.1B.5.97	PA.1B	5	2019-10-05	219	11
PA.1B.5.98	PA.1B	5	2019-10-05	219	7
PA.1B.5.99	PA.1B	5	2019-10-05	219	5
PA.1B.5.100	PA.1B	5	2019-10-05	219	5
PA.1B.5.101	PA.1B	5	2019-10-05	219	6
PA.1B.5.102	PA.1B	5	2019-10-05	219	6
PA.1B.5.103	PA.1B	5	2019-10-05	219	6
PA.1B.5.104	PA.1B	5	2019-10-05	219	6
PA.1B.5.105	PA.1B	5	2019-10-05	219	6
PA.1B.5.106	PA.1B	5	2019-10-05	219	6
PA.1B.5.107	PA.1B	5	2019-10-05	219	6
PA.1B.5.108	PA.1B	5	2019-10-05	219	6
PA.1B.5.109	PA.1B	5	2019-10-05	219	6
PA.1B.5.111	PA.1B	5	2019-10-05	219	7
PA.1B.5.112	PA.1B	5	2019-10-05	219	6
PA.1B.5.113	PA.1B	5	2019-10-05	219	19
PA.1B.5.114	PA.1B	5	2019-10-05	219	14
PA.1B.5.114	PA.1B	5	2019-10-05	219	4
PA.1B.5.114	PA.1B	5	2019-10-05	219	5
PA.1B.5.115	PA.1B	5	2019-10-05	219	5
PA.1B.5.116	PA.1B	5	2019-10-05	219	5
PA.1B.5.117	PA.1B	5	2019-10-05	219	5
PA.1B.5.118	PA.1B	5	2019-10-05	219	5
PA.1B.5.119	PA.1B	5	2019-10-05	219	5
PA.1B.5.120	PA.1B	5	2019-10-05	219	5
PA.1B.5.121	PA.1B	5	2019-10-05	219	5
PA.1B.5.122	PA.1B	5	2019-10-05	219	13
PA.1B.5.123	PA.1B	5	2019-10-05	219	12
PA.1B.5.124	PA.1B	5	2019-10-05	219	13
PA.1B.5.124	PA.1B	5	2019-10-05	219	13
PA.1B.5.125	PA.1B	5	2019-10-05	219	5
PA.1B.5.126	PA.1B	5	2019-10-05	219	5
PA.1B.5.127	PA.1B	5	2019-10-05	219	5
PA.1B.5.128	PA.1B	5	2019-10-05	219	5
PA.1B.5.129	PA.1B	5	2019-10-05	219	21
PA.1B.5.130	PA.1B	5	2019-10-05	219	12
PA.1B.5.131	PA.1B	5	2019-10-05	219	7
PA.1B.5.132	PA.1B	5	2019-10-05	219	5
PA.1B.5.133	PA.1B	5	2019-10-05	219	6
PA.1B.5.134	PA.1B	5	2019-10-05	219	6
CM.6.2	CM	6	2019-11-29	274	9
CM.6.2	CM	6	2019-11-29	274	8
CM.6.2	CM	6	2019-11-29	274	7
CM.6.2	CM	6	2019-11-29	274	21
CM.6.3	CM	6	2019-11-29	274	33
CM.6.3	CM	6	2019-11-29	274	21
CM.6.3	CM	6	2019-11-29	274	27
CM.6.3	CM	6	2019-11-29	274	15
CM.6.5	CM	6	2019-11-29	274	13
CM.6.5	CM	6	2019-11-29	274	10
CM.6.6	CM	6	2019-11-29	274	31
CM.6.7	CM	6	2019-11-29	274	29
CM.6.10	CM	6	2019-11-29	274	15
CM.6.14	CM	6	2019-11-29	274	15
CM.6.17	CM	6	2019-11-29	274	23
NN.6.2	NN	6	2019-11-29	274	13
NN.6.3	NN	6	2019-11-29	274	12
NN.6.4	NN	6	2019-11-29	274	14
NN.6.5	NN	6	2019-11-29	274	11
NN.6.6	NN	6	2019-11-29	274	19
NN.6.7	NN	6	2019-11-29	274	20
NN.6.8	NN	6	2019-11-29	274	5
NN.6.9	NN	6	2019-11-29	274	18
NN.6.10	NN	6	2019-11-29	274	15
NN.6.11	NN	6	2019-11-29	274	7
NN.6.12	NN	6	2019-11-29	274	18
NN.6.13	NN	6	2019-11-29	274	13
NN.6.14	NN	6	2019-11-29	274	12
NN.6.15	NN	6	2019-11-29	274	29
NN.6.16	NN	6	2019-11-29	274	33
NN.6.17	NN	6	2019-11-29	274	26
NN.6.19	NN	6	2019-11-29	274	21
NN.6.19	NN	6	2019-11-29	274	23
NN.6.19	NN	6	2019-11-29	274	28
NN.6.20	NN	6	2019-11-29	274	19
NN.6.21	NN	6	2019-11-29	274	15
NN.6.21	NN	6	2019-11-29	274	18
NN.6.23	NN	6	2019-11-29	274	39
NN.6.23	NN	6	2019-11-29	274	10
NN.6.23	NN	6	2019-11-29	274	10
NN.6.23	NN	6	2019-11-29	274	15
NN.6.23	NN	6	2019-11-29	274	20
WP.6.2	WP	6	2019-11-29	274	15
WP.6.3	WP	6	2019-11-29	274	23
WP.6.5	WP	6	2019-11-29	274	20
WP.6.6	WP	6	2019-11-29	274	29
WP.6.7	WP	6	2019-11-29	274	21
WP.6.9	WP	6	2019-11-29	274	14
WP.6.10	WP	6	2019-11-29	274	19
WP.6.11	WP	6	2019-11-29	274	14
WP.6.12	WP	6	2019-11-29	274	21
WP.6.13	WP	6	2019-11-29	274	25
PA.1B.6.1	PA.1B	6	2019-11-29	274	20
PA.1B.6.2	PA.1B	6	2019-11-29	274	14
PA.1B.6.3	PA.1B	6	2019-11-29	274	19
PA.1B.6.3	PA.1B	6	2019-11-29	274	26
PA.1B.6.4	PA.1B	6	2019-11-29	274	13
PA.1B.6.5	PA.1B	6	2019-11-29	274	19
PA.1B.6.7	PA.1B	6	2019-11-29	274	18
PA.1B.6.8	PA.1B	6	2019-11-29	274	14
PA.1B.6.9	PA.1B	6	2019-11-29	274	17
PA.1B.6.10	PA.1B	6	2019-11-29	274	9
PA.1B.6.11	PA.1B	6	2019-11-29	274	21
PA.1B.6.12	PA.1B	6	2019-11-29	274	17
PA.1B.6.13	PA.1B	6	2019-11-29	274	18
PA.1B.6.14	PA.1B	6	2019-11-29	274	23
PA.1B.6.16	PA.1B	6	2019-11-29	274	20
PA.1B.6.17	PA.1B	6	2019-11-29	274	23
PA.1B.6.18	PA.1B	6	2019-11-29	274	28
PA.1B.6.19	PA.1B	6	2019-11-29	274	21
EO.A.6.1	EO.A	6	2019-11-29	274	24
EO.A.6.5	EO.A	6	2019-11-29	274	23
EO.A.6.6	EO.A	6	2019-11-29	274	25
EO.A.6.7	EO.A	6	2019-11-29	274	24
EO.A.6.7	EO.A	6	2019-11-29	274	31
EO.A.6.8	EO.A	6	2019-11-29	274	13
EO.A.6.9	EO.A	6	2019-11-29	274	7
EO.A.6.10	EO.A	6	2019-11-29	274	8
EO.A.6.11	EO.A	6	2019-11-29	274	7
SN.A.6.1	SN.A	6	2019-11-29	274	20
SN.A.6.3	SN.A	6	2019-11-29	274	13
WP.7.1	WP	7	2020-01-24	330	30
WP.7.2	WP	7	2020-01-24	330	27
WP.7.5	WP	7	2020-01-24	330	31
WP.7.7	WP	7	2020-01-24	330	20
WP.7.8	WP	7	2020-01-24	330	17
WP.7.9	WP	7	2020-01-24	330	14
WP.7.11	WP	7	2020-01-24	330	16
CM.7.3	CM	7	2020-01-25	331	21
CM.7.4	CM	7	2020-01-25	331	25
CM.7.4	CM	7	2020-01-25	331	22
CM.7.4	CM	7	2020-01-25	331	17
CM.7.5	CM	7	2020-01-25	331	32
CM.7.5	CM	7	2020-01-25	331	24
CM.7.5	CM	7	2020-01-25	331	14
CM.7.6	CM	7	2020-01-25	331	41
CM.7.6	CM	7	2020-01-25	331	29
CM.7.6	CM	7	2020-01-25	331	21
CM.7.6	CM	7	2020-01-25	331	20
CM.7.7	CM	7	2020-01-25	331	7
CM.7.7	CM	7	2020-01-25	331	23
CM.7.8	CM	7	2020-01-25	331	31
SN.A.7.1	SN.A	7	2020-01-24	330	26
PA.1B.7.1	PA.1B	7	2020-01-24	330	33
PA.1B.7.2	PA.1B	7	2020-01-24	330	12
PA.1B.7.4	PA.1B	7	2020-01-24	330	28
PA.1B.7.4	PA.1B	7	2020-01-24	330	12
PA.1B.7.4	PA.1B	7	2020-01-24	330	16
PA.1B.7.4	PA.1B	7	2020-01-24	330	11
PA.1B.7.5	PA.1B	7	2020-01-24	330	19
PA.1B.7.7	PA.1B	7	2020-01-24	330	17
PA.1B.7.7	PA.1B	7	2020-01-24	330	22
PA.1B.7.8	PA.1B	7	2020-01-24	330	23
PA.1B.7.9	PA.1B	7	2020-01-24	330	7
PA.1B.7.9	PA.1B	7	2020-01-24	330	28
PA.1B.7.12	PA.1B	7	2020-01-24	330	16
NN.7.1	NN	7	2020-01-24	330	20
NN.7.2	NN	7	2020-01-24	330	5
NN.7.3	NN	7	2020-01-24	330	12
NN.7.4	NN	7	2020-01-24	330	8
NN.7.5	NN	7	2020-01-24	330	14
NN.7.6	NN	7	2020-01-24	330	25
NN.7.6	NN	7	2020-01-24	330	5
NN.7.7	NN	7	2020-01-24	330	28
NN.7.8	NN	7	2020-01-24	330	31
NN.7.12	NN	7	2020-01-24	330	19
NN.7.12	NN	7	2020-01-24	330	20
NN.7.13	NN	7	2020-01-24	330	21
NN.7.17	NN	7	2020-01-24	330	24
NN.7.18	NN	7	2020-01-24	330	22
NN.7.18	NN	7	2020-01-24	330	7
NN.7.19	NN	7	2020-01-24	330	9
NN.7.20	NN	7	2020-01-24	330	8
EO.A.7.1	EO.A	7	2020-01-25	331	21
EO.A.7.2	EO.A	7	2020-01-25	331	19
EO.A.7.4	EO.A	7	2020-01-25	331	17
EO.A.7.5	EO.A	7	2020-01-25	331	10
EO.A.7.6	EO.A	7	2020-01-25	331	14
EO.A.7.7	EO.A	7	2020-01-25	331	18
EO.A.7.9	EO.A	7	2020-01-25	331	12
EO.A.7.10	EO.A	7	2020-01-25	331	21
EO.A.7.11	EO.A	7	2020-01-25	331	17
EO.A.7.11	EO.A	7	2020-01-25	331	28
EO.A.7.11	EO.A	7	2020-01-25	331	29
EO.A.7.12	EO.A	7	2020-01-25	331	9
EO.A.7.13	EO.A	7	2020-01-25	331	13
EO.A.7.14	EO.A	7	2020-01-25	331	24
EO.A.7.15	EO.A	7	2020-01-25	331	11

## Sheet: 2019 wasp infections
Wherein picture label did not match spreadsheet code	Unique egg sac ID	date spiderlings began to emerge	number of spiderlings emerged within 6 weeks	date wasps emerged	number of wasps	binary, whether egg sac was infected
comments	EggSacID	spiderlingemerge	spiderlingno	waspemerge	TotWasps	WaspsBinary
OK to use	Trip1 WP1a	2019-04-29	10	NA	0	0
OK to use	Trip1 CM4a	2019-04-29	56	NA	0	0
OK to use	Trip1 CM3a	2019-04-29	58	NA	0	0
OK to use	Trip1 SN3a	2019-04-29	67	NA	0	0
OK to use	Trip1 SN2b	2019-04-21	70	NA	0	0
OK to use	Trip2 NN2a	2019-05-26	84	NA	0	0
OK to use	Trip1 NN1a	2019-04-29	88	NA	0	0
OK to use	Trip2 SN3b	2019-05-30	104	NA	0	0
OK to use	Trip1 SN4b	2019-04-29	122	NA	0	0
OK to use	Trip1 PA3b	2019-04-18	136	NA	0	0
OK to use	Trip2 NN2b	2019-05-26	141	NA	0	0
OK to use	Trip3 PA3a	2019-06-20	153	NA	0	0
OK to use	Trip1 PA2a	2019-04-29	168	NA	0	0
OK to use	Trip2 CM2b	2019-05-26	171	NA	0	0
OK to use	Trip1 EO1a	2019-04-29	176	NA	0	0
OK to use	Trip2 CM3a	2019-05-19	189	NA	0	0
OK to use	Trip2 WP1a	2019-03-26	191	NA	0	0
OK to use	Trip2 EO1a	2019-06-03	191	NA	0	0
OK to use	Trip2 SN3a	2019-05-19	192	NA	0	0
OK to use	Trip1 NN2a	2019-04-29	201	NA	0	0
OK to use	Trip1 PA3a	2019-04-07	202	NA	0	0
OK to use	Trip1 CM2b	2019-04-15	210	NA	0	0
OK to use	Trip1 EO3a	2019-04-29	220	NA	0	0
OK to use	Trip2 CM1b	2019-05-31	221	NA	0	0
OK to use	Trip1 CM1a	2019-04-29	242	NA	0	0
OK to use	Trip1 PA1b	2019-04-29	244	NA	0	0
OK to use	Trip1 SN2a	2019-04-21	246	NA	0	0
OK to use	Trip2 WP1b	2019-05-21	250	NA	0	0
OK to use	Trip1 NN4a	2019-04-29	253	NA	0	0
OK to use	Trip1 PA1a	2019-04-17	264	NA	0	0
OK to use	Trip1 WP2a	2019-04-29	331	NA	0	0
OK to use	Trip1 CM2a	2019-04-01	338	NA	0	0
OK to use	Trip2 PA2a	2019-06-03	396	NA	0	0
OK to use	Trip6 WP1a	NA	0	2019-12-07	3	1
OK to use	Trip5 CM3c	NA	0	2019-11-09	4	1
OK to use	Trip6 PA1b	NA	0	2019-12-14	5	1
OK to use	Trip5 EO3c	NA	0	2019-10-22	6	1
OK to use	Trip5 EO3a	NA	0	2019-10-12	7	1
OK to use	Trip5 CM3b	NA	0	2019-10-30	7	1
OK to use	Trip3 NN4a	NA	0	2019-06-22	8	1
OK to use	Trip5 SN2b	2019-10-21	0	2019-10-27	8	1
OK to use	Trip5 PA2a	NA	0	2019-10-27	9	1
OK to use	Trip5 EO1a	2019-11-07	0	2019-10-21	10	1
OK to use	Trip5 EO2a	NA	0	2019-10-28	11	1
OK to use	Trip5 SN1a	NA	0	2019-10-28	12	1
OK to use	Trip5 WP1b	NA	0	2019-11-08	12	1
OK to use	Trip5 CM1a	NA	0	2019-10-28	13	1
OK to use	Trip6 SN1d	NA	0	2019-12-07	14	1
OK to use	Trip6 PA1c	NA	0	2019-12-12	14	1
OK to use	Trip5 SN2a	NA	0	2019-10-16	15	1
OK to use	Trip5 CM3a	NA	0	2019-10-27	17	1
OK to use	Trip3 SN3b	NA	0	2019-06-22	18	1
OK to use	Trip3 CM3a	2019-06-16	0	2019-06-16	19	1
OK to use	Trip3 WP1b	NA	0	2019-06-20	20	1
OK to use	Trip3 CM2a	NA	0	2019-06-26	24	1
OK to use	Trip3 CM3b	NA	0	2019-06-16	26	1
OK to use	Trip3 WP3b	NA	0	2019-06-16	30	1
OK to use	Trip5 WP2b	NA	0	2019-10-21	30	1
OK to use	Trip3 PA2a	NA	0	2019-06-27	31	1
OK to use	Trip2 CM2a	NA	0	2019-05-19	32	1
OK to use	Trip5 WP2a	NA	0	2019-11-02	32	1
OK to use	Trip5 CM2a	NA	0	2019-11-10	38	1
OK to use	Trip3 SN3a	NA	0	2019-06-16	53	1
OK to use	Trip3 EO1a	NA	0	2019-06-27	56	1
OK to use	Trip3 SN2a	NA	0	2019-06-18	60	1
OK to use	Trip3 SN2b	NA	0	2018-06-26	61	1
OK to use	Trip3 SN1a	NA	0	2019-06-16	61	1
OK to use	Trip3 WP1a	NA	0	2019-06-16	66	1
OK to use	Trip3 WP2a	NA	0	2019-06-28	70	1
OK to use	Trip2 SN2a	NA	0	2019-05-21	79	1
OK to use	Trip3 CM1b	2019-06-25	46	2019-06-22	6	1
OK to use	Trip1 SN4a	2019-04-18	69	2019-04-10	22	1
OK to use	Trip3 EO2a	2019-06-20	104	2019-06-22	10	1
labelling error	Trip2 SN1a	2019-06-16	22	NA	0	0
labelling error	Trip1 PA4a	2019-04-29	152	NA	0	0
labelling error	Trip2 CM1a	2019-05-26	74	NA	0	0
labelling error	Trip3 CM1a	2019-06-28	105	2019-06-22	16	0
labelling error	Trip3 PA3b	2019-07-01	32	2019-06-22	45	0
labelling error	Trip3 PA1a	2019-06-27	146	NA	0	0
labelling error	Trip3 WP3a	2019-07-03	253	2019-06-20	15	0
labelling error	Trip2 NN3a	2019-06-06	0	NA	0	0
labelling error	Trip2 EO2b	2019-06-08	0	NA	0	0
labelling error	Trip5 EO2b	2019-10-28	0	NA	0	0
labelling error	Trip5 EO3b	2019-10-28	0	NA	0	0
labelling error	Trip5 SN2c	2019-11-03	0	NA	0	0
nothing emerged	Trip1 CM3b	NA	0	NA	NA	0
nothing emerged	Trip1 EO2a	NA	0	NA	NA	0
nothing emerged	Trip1 NN3a	NA	0	NA	NA	0
nothing emerged	Trip1 SN1a	NA	0	NA	NA	0
nothing emerged	Trip1 WP3a	NA	0	NA	NA	0
nothing emerged	Trip1 WP3b	NA	0	NA	NA	0
nothing emerged	Trip2 EO2a	NA	0	NA	NA	0
nothing emerged	Trip2 EO3a	NA	0	NA	NA	0
nothing emerged	Trip2 NN1a	NA	0	NA	NA	0
nothing emerged	Trip2 PA1a	NA	0	NA	NA	0
nothing emerged	Trip2 PA1b	NA	0	NA	NA	0
nothing emerged	Trip2 PA3a	NA	0	NA	NA	0
nothing emerged	Trip2 SN2b	NA	0	NA	NA	0
nothing emerged	Trip2 WP2a	NA	0	NA	NA	0
nothing emerged	Trip2 WP3a	NA	0	NA	NA	0
nothing emerged	Trip3 EO2b	NA	0	NA	NA	0
nothing emerged	Trip3 EO3a	NA	0	NA	NA	0
nothing emerged	Trip3 EO3b	NA	0	NA	NA	0
nothing emerged	Trip3 NN1a	NA	0	NA	NA	0
nothing emerged	Trip3 NN2a	NA	0	NA	NA	0
nothing emerged	Trip3 NN3a	NA	0	NA	NA	0
nothing emerged	Trip3 SN1b	NA	0	NA	NA	0
nothing emerged	Trip5 CM1b	NA	0	NA	NA	0
nothing emerged	Trip5 NN1a	NA	0	NA	NA	0
nothing emerged	Trip5 NN2a	NA	0	NA	NA	0
nothing emerged	Trip5 PA1a	NA	0	NA	NA	0
nothing emerged	Trip5 PA3a	NA	0	NA	NA	0
nothing emerged	Trip5 PA3b	NA	0	NA	NA	0
nothing emerged	Trip5 WP1a	NA	0	NA	NA	0
nothing emerged	Trip6 NN1a	NA	0	NA	NA	0
nothing emerged	Trip6 NN1b	NA	0	NA	NA	0
nothing emerged	Trip6 PA1a	NA	0	NA	NA	0
nothing emerged	Trip6 SN1a	NA	0	NA	NA	0
nothing emerged	Trip6 SN1b	NA	0	NA	NA	0
nothing emerged	Trip6 SN1c	NA	0	NA	NA	0
nothing emerged	Trip6 WP1b	NA	0	NA	NA	0

## Sheet: 2022 wasp infections
				What emerged
Site name	Egg sac ID	no.of spiderlings	no.of wasps	Both
Aqualand	Col3.3D	100+	1	both
Aqualand	Col3.2D	~50	2	both
Aqualand	Col2.1D	100+	2	both
Aqualand	Col2.1C	~100	3	both
Aqualand	Sol3A	40+	3	both
Aqualand	Col3.1A	100+	4	both
Aqualand	Col3.3B	50+	5	both
Aqualand	Col2.1E	9	11	both
Aqualand	Col2.1B	2	14	both
Aqualand	Sol1	50+	14	both
Aqualand	Sol2A	4	33	both
Aqualand	Col3.3C	3	37	both
Aqualand	Sol3B	7	38	both
Aqualand	Col4.3A	2	-	spiders
Aqualand	Col1.1C	26	-	spiders
Aqualand	Col3??	70	-	spiders
Aqualand	Col2.1A	~50	-	spiders
Aqualand	Col1.1D	100+	-	spiders
Aqualand	Sol2B	100+	-	spiders
Aqualand	Sol3C	100+	-	spiders
Aqualand	Col1.1B	100+	-	spiders
Aqualand	Sol4	50+	-	spiders
Aqualand	Col3.3A	~100	-	spiders
Aqualand	Col1.2	-	~50	wasps
Aqualand	Col3.2B	-	40+	wasps
Cemetery	Col3.1	40+ /50+	2	both
Cemetery	Sol4C	28	4	both
Cemetery	Col3.3A	40+	4	both
Cemetery	Col3.3C	100+	6	both
Cemetery	Sol5A	50+	6	both
Cemetery	Sol3A	15	8	both
Cemetery	Sol2B	1	9	both
Cemetery	Col1.3B	50+	10	both
Cemetery	Sol4A	~100	12	both
Cemetery	Col1.2C	2	15	both
Cemetery	sol01	15	17	both
Cemetery	Sol2C	15	21	both
Cemetery	Col1.1	2	25	both
Cemetery	Col1.2B	5	~35	both
Cemetery	Sol3B	1	-	spiders
Cemetery	Sol3C	1	-	spiders
Cemetery	Col3.3B	~100	-	spiders
Cemetery	Col2.2B	40+	-	spiders
Cemetery	Col3.4B	40+	-	spiders
Cemetery	Sol2A	50+	-	spiders
Cemetery	Sol4B	50+	-	spiders
Cemetery	Col2.2A	-	2	wasps
Cemetery	Col3.2	-	22	wasps
Cemetery	Col1.2A	-	25	wasps
Cemetery	Col2.1A	-	26	wasps
Cemetery	Col3.4A	-	28	wasps
Cemetery	Col2.3B	-	~20	wasps
Cemetery	Sol5B	-	~20	wasps
Cemetery	Col1.3A	-	30+	wasps
Cemetery	Col2.3A	-	40+	wasps
Snails A	Col6.2A	50+	1	both
Snails A	Col3.2B	8	6	both
Snails A	Col3.3A	15	6	both
Snails A	Col1.1B	1	28	both
Snails A	Col3.5B	~40	-	spiders
Snails A	Col3.2A	50+	-	spiders
Snails A	Col5.1A	19	-	spiders
Snails A	Col5.1C	~50	-	spiders
Snails A	Col1.1A	-	5	wasps
Snails A	Col2.1A	-	7	wasps
Snails A	Col4.3A	-	9	wasps
Snails A	Sol7A	-	27	wasps
Snails A	Sol7B	-	28	wasps
Snails A	Col6.2B	-	30	wasps
Snails B	Sol9C	40+	-	spiders
Snails B	Sol9B	-	7	wasps
Snails B	Sol13C	-	32	wasps
Snails B	Sol9A	-	37	wasps

## Sheet: prey body masses
	T. absoluta (mg)	D. hydei (mg)	H. illucens (mg)
	1	2.3	26.1
	1.6	2.6	33.1
	0.9	2.1	38.4
	1.2	2.2	40.1
	1.1	2.2	33.5
Mean	1.16	2.28	34.24
St.dev.	0.270185	0.192354	5.47156
